# Supplementary material for: Relationship between individual chamber and whole shell Mg/Ca ratios in Trilobatus sacculifer and implications for individual foraminifera palaeoceanographic reconstructions
Source: Sci Rep. 2021 Jan 11;11:463. doi: 10.1038/s41598-020-80673-8 (PMC7801486; doi:10.1038/s41598-020-80673-8)
Supplement: Supplementary file 1 — Supplementary Dataset. [file 41598_2020_80673_MOESM1_ESM.xlsx]

## Sheet: LA-ICPMS foraminifera data
Rustic et al. 2020 Relationship between individual chamber and whole shell Mg/Ca ratios in Trilobatus sacculifer and implications for individual foraminifera palaeoceanographic reconstructions
Chamber-by-chamber LA-ICPMS data
Core - Core ID
depth (cm) depth, in cm, for sample interval
ForamIndexID - Indexed ID for individually analyzed foraminifera
Chamber - growth chamber (f0, f1, f2)
Mg/Ca - Mean chamber Mg/Ca
Std.Dev - Standard deviation of measurements on a single chamber
N - number of measurements on a single chamber
SEM - Standard error of the mean for mean chamber Mg/Ca
Core	Depth (cm)	Foraminifera Index ID	Chamber	Mg/Ca (mmol/mol)	Std.Dev	N	SEM
14MC1	4.5cm	1	f0	4.74	0.07	3	0.04
14MC1	4.5cm	1	f1	4.52	0.08	2	0.06
14MC1	4.5cm	1	f2	5.13	0.16	2	0.12
14MC1	4.5cm	2	f0	3.93	0.18	3	0.1
14MC1	4.5cm	2	f1	3.83	0.3	3	0.17
14MC1	4.5cm	2	f2	3.72	0.04	2	0.03
14MC1	4.5cm	3	f0	4.34	0.14	3	0.08
14MC1	4.5cm	3	f1	3.7	0.08	3	0.05
14MC1	4.5cm	3	f2	3.86	0.18	2	0.12
14MC1	4.5cm	4	f0	3.16	0.05	4	0.03
14MC1	4.5cm	4	f1	3.44	0.04	2	0.03
14MC1	4.5cm	4	f2	3.58	0	2	0
14MC1	4.5cm	5	f0	3.62	0.07	4	0.04
14MC1	4.5cm	5	f1	2.7	0.09	2	0.06
14MC1	4.5cm	5	f2	2.79	0.04	2	0.03
14MC1	4.5cm	6	f0	4.66	0.35	3	0.2
14MC1	4.5cm	6	f1	5	0	1	0
14MC1	4.5cm	6	f2	4.52	0	1	0
14MC1	4.5cm	7	f0	2.51	0.11	2	0.07
14MC1	4.5cm	7	f1	3.29	0.01	2	0.01
14MC1	4.5cm	7	f2	3.69	0.22	2	0.16
14MC1	4.5cm	8	f0	3.73	0.13	2	0.09
14MC1	4.5cm	8	f1	2.64	0	1	0
14MC1	4.5cm	8	f2	2.77	0.04	2	0.03
14MC1	4.5cm	9	f0	2.96	0.13	3	0.08
14MC1	4.5cm	9	f1	4.16	0	2	0
14MC1	4.5cm	9	f2	4.05	0.05	2	0.03
14MC1	4.5cm	10	f0	3.86	0.43	3	0.25
14MC1	4.5cm	10	f1	3.21	0.06	2	0.04
14MC1	4.5cm	10	f2	3.54	0.19	2	0.13
14MC1	4.5cm	11	f0	4.46	0.1	3	0.06
14MC1	4.5cm	11	f1	3.99	0.02	2	0.01
14MC1	4.5cm	11	f2	4.68	0.03	2	0.02
14MC1	4.5cm	12	f0	4.12	0.19	3	0.11
14MC1	4.5cm	12	f1	4.56	0.12	2	0.09
14MC1	4.5cm	12	f2	3.34	0.08	2	0.05
14MC1	4.5cm	13	f0	3.93	0.46	2	0.32
14MC1	4.5cm	13	f1	3.94	0.12	2	0.08
14MC1	4.5cm	13	f2	4.1	0.11	2	0.08
14MC1	4.5cm	14	f0	4.69	0	1	0
14MC1	4.5cm	14	f1	4.16	0.21	3	0.12
14MC1	4.5cm	14	f2	3.86	0.01	2	0.01
14MC1	4.5cm	15	f0	4.62	0.12	2	0.08
14MC1	4.5cm	15	f1	3.58	0.01	2	0.01
14MC1	4.5cm	15	f2	3.69	0.17	2	0.12
14MC1	4.5cm	16	f0	3.73	0.17	3	0.1
14MC1	4.5cm	16	f1	3.8	0.07	2	0.05
14MC1	4.5cm	16	f2	3.66	0.21	2	0.15
14MC1	4.5cm	17	f0	3.37	0.15	3	0.09
14MC1	4.5cm	17	f1	2.75	0.02	2	0.02
14MC1	4.5cm	17	f2	3.14	0.16	2	0.11
14MC1	4.5cm	18	f0	3.56	0.15	3	0.08
14MC1	4.5cm	18	f1	2.87	0.04	2	0.03
14MC1	4.5cm	18	f2	3.12	0.07	2	0.05
14MC1	4.5cm	19	f0	2.79	0.22	3	0.13
14MC1	4.5cm	19	f1	2.63	0.22	4	0.11
14MC1	4.5cm	19	f2	2.81	0.11	2	0.08
14MC1	4.5cm	20	f0	3.39	0.2	3	0.12
14MC1	4.5cm	20	f1	2.77	0.13	2	0.09
14MC1	4.5cm	20	f2	3.15	0.11	2	0.08
14MC1	4.5cm	21	f0	2.76	0.1	3	0.06
14MC1	4.5cm	21	f1	2.4	0	1	0
14MC1	4.5cm	21	f2	2.69	0.01	2	0.01
14MC1	4.5cm	22	f0	3.55	0.21	3	0.12
14MC1	4.5cm	22	f1	3.31	0.04	2	0.03
14MC1	4.5cm	22	f2	3.55	0.13	2	0.09
14MC1	4.5cm	23	f0	4.07	0.11	3	0.06
14MC1	4.5cm	23	f1	3.78	0.18	3	0.1
14MC1	4.5cm	23	f2	3.85	0.08	2	0.06
14MC1	4.5cm	24	f0	3.65	0.07	3	0.04
14MC1	4.5cm	24	f1	3.81	0.1	2	0.07
14MC1	4.5cm	24	f2	3.86	0.08	2	0.06
14MC1	4.5cm	25	f0	3.96	0.13	3	0.07
14MC1	4.5cm	25	f1	3.71	0.22	2	0.16
14MC1	4.5cm	25	f2	3.23	0.05	2	0.03
14MC1	4.5cm	27	f0	3.24	0.25	3	0.14
14MC1	4.5cm	27	f1	3.74	0	2	0
14MC1	4.5cm	27	f2	3.63	0.08	2	0.05
14MC1	4.5cm	28	f0	5.01	0.15	3	0.09
14MC1	4.5cm	28	f1	5.09	0	1	0
14MC1	4.5cm	28	f2	4.87	0.02	2	0.02
14MC1	4.5cm	29	f0	2.86	0.17	4	0.09
14MC1	4.5cm	29	f1	2.61	0.07	2	0.05
14MC1	4.5cm	29	f2	2.82	0.02	2	0.01
14MC1	4.5cm	30	f0	3.59	0.14	3	0.08
14MC1	4.5cm	30	f1	3.45	0.08	2	0.06
14MC1	4.5cm	30	f2	4.55	0.05	2	0.03
14MC1	4.5cm	31	f0	2.94	0.05	3	0.03
14MC1	4.5cm	31	f1	3.15	0.1	2	0.07
14MC1	4.5cm	31	f2	3.21	0.26	2	0.18
14MC1	4.5cm	33	f0	3.47	0.15	3	0.09
14MC1	4.5cm	33	f1	2.78	0.1	2	0.07
14MC1	4.5cm	33	f2	3.46	0.02	2	0.01
14MC1	4.5cm	34	f0	4.44	0.28	2	0.2
14MC1	4.5cm	34	f1	3.94	0.04	2	0.03
14MC1	4.5cm	34	f2	3.84	0.05	2	0.03
14MC1	4.5cm	35	f0	2.78	0.06	3	0.03
14MC1	4.5cm	35	f1	2.48	0.06	2	0.04
14MC1	4.5cm	35	f2	2.61	0.04	2	0.03
14MC1	4.5cm	36	f0	3.93	0.07	3	0.04
14MC1	4.5cm	36	f1	3.28	0.01	2	0.01
14MC1	4.5cm	36	f2	3.49	0.17	2	0.12
14MC1	4.5cm	38	f0	4.33	0.05	3	0.03
14MC1	4.5cm	38	f1	4.45	0.27	2	0.19
14MC1	4.5cm	38	f2	4.39	0.2	2	0.14
14MC1	4.5cm	39	f0	4.44	0.21	3	0.12
14MC1	4.5cm	39	f1	4.47	0.38	4	0.19
14MC1	4.5cm	39	f2	4.12	0.06	2	0.04
14MC1	4.5cm	43	f0	5.47	0.15	3	0.09
14MC1	4.5cm	43	f1	4.77	0.03	2	0.02
14MC1	4.5cm	43	f2	5.43	0.38	2	0.27
14MC1	4.5cm	46	f0	3.21	0.05	3	0.03
14MC1	4.5cm	46	f1	3.46	0.19	2	0.14
14MC1	4.5cm	46	f2	4.25	0.16	2	0.11
14MC1	4.5cm	47	f0	4.92	0.19	3	0.11
14MC1	4.5cm	47	f1	3.93	0.04	2	0.03
14MC1	4.5cm	47	f2	4.09	0.1	2	0.07
14MC1	4.5cm	48	f0	3.73	0.16	4	0.08
14MC1	4.5cm	48	f1	3.97	0.03	2	0.02
14MC1	4.5cm	48	f2	3.72	0.07	2	0.05
14MC1	4.5cm	49	f0	4.86	0.03	3	0.01
14MC1	4.5cm	49	f1	4.76	0.2	2	0.14
14MC1	4.5cm	49	f2	4.79	0.25	2	0.18
14MC1	4.5cm	50	f0	4.29	0.05	3	0.03
14MC1	4.5cm	50	f1	3.85	0.3	2	0.21
14MC1	4.5cm	50	f2	3.47	0.05	2	0.04
14MC1	4.5cm	51	f0	4.44	0.06	3	0.03
14MC1	4.5cm	51	f1	4.44	0.12	2	0.08
14MC1	4.5cm	51	f2	4.72	0.22	2	0.16
14MC1	4.5cm	52	f0	3.66	0.19	3	0.11
14MC1	4.5cm	52	f1	4.57	0.23	2	0.17
14MC1	4.5cm	52	f2	4.11	0	1	0
14MC1	4.5cm	53	f0	5	0.2	3	0.11
14MC1	4.5cm	53	f1	5.03	0.62	2	0.44
14MC1	4.5cm	54	f0	3.53	0.3	3	0.17
14MC1	4.5cm	54	f1	3.64	0.06	2	0.04
14MC1	4.5cm	54	f2	3.31	0.04	2	0.03
14MC1	4.5cm	56	f0	3.36	0.21	3	0.12
14MC1	4.5cm	56	f1	3.82	0.03	2	0.02
14MC1	4.5cm	57	f0	3.74	0.03	3	0.02
14MC1	4.5cm	57	f1	3.67	0.05	3	0.03
14MC1	4.5cm	57	f2	3.76	0.22	2	0.16
14MC1	4.5cm	58	f0	2.78	0.05	3	0.03
14MC1	4.5cm	58	f1	2.61	0	1	0
14MC1	4.5cm	58	f2	3.01	0.09	2	0.07
14MC1	4.5cm	59	f0	3.67	0.03	2	0.02
14MC1	4.5cm	59	f1	3.67	0.08	2	0.06
14MC1	4.5cm	59	f2	4.04	0.15	2	0.11
14MC1	4.5cm	61	f0	3.26	0.11	3	0.07
14MC1	4.5cm	61	f1	3.7	0.08	2	0.05
14MC1	4.5cm	61	f2	3.52	0.1	2	0.07
14MC1	4.5cm	62	f0	4.07	0.17	2	0.12
14MC1	4.5cm	62	f1	4.13	0.07	2	0.05
14MC1	4.5cm	62	f2	4.19	0.04	2	0.03
14MC1	4.5cm	63	f0	3.49	0.06	3	0.04
14MC1	4.5cm	63	f1	3.39	0	1	0
14MC1	4.5cm	63	f2	3.8	0.06	2	0.04
14MC1	4.5cm	64	f0	3.67	0.16	3	0.09
14MC1	4.5cm	64	f1	3.31	0.46	3	0.27
14MC1	4.5cm	64	f2	3.77	0.09	3	0.05
14MC1	4.5cm	65	f0	4.21	0.14	3	0.08
14MC1	4.5cm	65	f1	3.25	0	1	0
14MC1	4.5cm	65	f2	3.76	0.01	2	0.01
14MC1	4.5cm	66	f0	5.14	0.24	2	0.17
14MC1	4.5cm	66	f1	4.17	0.25	2	0.18
14MC1	4.5cm	66	f2	4.22	0.12	2	0.09
14MC1	4.5cm	67	f0	3.8	0.21	3	0.12
14MC1	4.5cm	67	f1	3.25	0.11	2	0.08
14MC1	4.5cm	67	f2	3.51	0.1	2	0.07
14MC1	4.5cm	68	f0	4.72	0.13	3	0.07
14MC1	4.5cm	68	f1	3.87	0.05	2	0.04
14MC1	4.5cm	68	f2	3.61	0.01	2	0.01
14MC1	4.5cm	70	f0	5.21	0.33	3	0.19
14MC1	4.5cm	70	f1	4.79	0	1	0
14MC1	4.5cm	70	f2	5.27	0	1	0
14MC1	4.5cm	71	f0	3.66	0.14	3	0.08
14MC1	4.5cm	71	f1	3.22	0.03	2	0.02
14MC1	4.5cm	71	f2	3.3	0	1	0
14MC1	4.5cm	72	f0	4.37	0	1	0
14MC1	4.5cm	72	f1	4.35	0.09	2	0.06
14MC1	4.5cm	72	f2	4.25	0.02	2	0.01
14MC1	4.5cm	73	f0	3.28	0.09	3	0.05
14MC1	4.5cm	73	f1	3.3	0.17	2	0.12
14MC1	4.5cm	73	f2	3.35	0.07	2	0.05
14MC1	4.5cm	74	f0	3.87	0.11	3	0.06
14MC1	4.5cm	74	f1	4.4	0	1	0
14MC1	4.5cm	74	f2	3.54	0.01	2	0.01
14MC1	4.5cm	75	f0	2.77	0.16	3	0.09
14MC1	4.5cm	75	f1	2.55	0	1	0
14MC1	4.5cm	76	f0	4.36	0.24	3	0.14
14MC1	4.5cm	76	f1	3.86	0.06	2	0.04
14MC1	4.5cm	76	f2	4.73	0.43	2	0.3
14MC1	4.5cm	77	f0	3.46	0.24	3	0.14
14MC1	4.5cm	77	f1	2.86	0.04	2	0.03
14MC1	4.5cm	77	f2	2.96	0.02	2	0.01
14MC1	4.5cm	78	f0	4	0.19	3	0.11
14MC1	4.5cm	78	f1	3.6	0.18	3	0.11
14MC1	4.5cm	78	f2	3.37	0	1	0
14MC1	4.5cm	79	f0	4.72	0.08	3	0.05
14MC1	4.5cm	79	f1	4.28	0.09	2	0.07
14MC1	4.5cm	79	f2	4.7	0.04	2	0.03
14MC1	4.5cm	80	f0	3.44	0.07	3	0.04
14MC1	4.5cm	80	f1	2.67	0.01	2	0
14MC1	4.5cm	80	f2	2.86	0.1	2	0.07
14MC1	4.5cm	81	f0	3.72	0.09	2	0.07
14MC1	4.5cm	81	f1	3	0.07	2	0.05
14MC1	4.5cm	81	f2	3.36	0.06	2	0.04
14MC1	4.5cm	82	f0	3.77	0.18	3	0.1
14MC1	4.5cm	82	f1	3.33	0	1	0
14MC1	4.5cm	82	f2	2.98	0.17	2	0.12
14MC1	4.5cm	83	f0	2.39	0	2	0
14MC1	4.5cm	83	f1	3.15	0.09	2	0.06
14MC1	4.5cm	84	f0	4.97	0.14	4	0.07
14MC1	4.5cm	84	f1	4.88	0	1	0
14MC1	4.5cm	84	f2	4.37	0.26	2	0.19
14MC1	4.5cm	85	f0	3.75	0.09	3	0.05
14MC1	4.5cm	85	f1	3.81	0.01	2	0.01
14MC1	4.5cm	85	f2	3.84	0.03	2	0.02
14MC1	4.5cm	86	f0	4.14	0.1	3	0.06
14MC1	4.5cm	86	f1	3.94	0.13	2	0.1
14MC1	4.5cm	86	f2	4.49	0.25	2	0.17
14MC1	4.5cm	87	f0	3.18	0.02	3	0.01
14MC1	4.5cm	87	f1	3.71	0.1	2	0.07
14MC1	4.5cm	87	f2	4.07	0.08	2	0.06
14MC1	4.5cm	88	f0	4.78	0.17	2	0.12
14MC1	4.5cm	88	f1	3.9	0	2	0
14MC1	4.5cm	88	f2	3.5	0.19	2	0.13
14MC1	4.5cm	90	f0	5.26	0.73	3	0.42
14MC1	4.5cm	90	f1	5.4	0.22	2	0.15
14MC1	4.5cm	90	f2	5.25	0.37	2	0.26
14MC1	4.5cm	91	f0	3.1	0.19	3	0.11
14MC1	4.5cm	91	f1	3.14	0.12	2	0.09
14MC1	4.5cm	91	f2	3.09	0.07	2	0.05
14MC1	4.5cm	93	f0	3.69	0.23	3	0.13
14MC1	4.5cm	93	f1	3.56	0.2	4	0.1
14MC1	4.5cm	93	f2	3.88	0.2	3	0.12
14MC1	4.5cm	94	f0	4.23	0.13	3	0.08
14MC1	4.5cm	94	f1	4.4	0.1	2	0.07
14MC1	4.5cm	94	f2	4.27	0.26	2	0.19
14MC1	4.5cm	95	f0	5.51	0.16	3	0.09
14MC1	4.5cm	95	f1	4.68	0.15	2	0.11
14MC1	4.5cm	95	f2	4.45	0.34	2	0.24
14MC1	4.5cm	96	f0	3.44	0.31	3	0.18
14MC1	4.5cm	96	f1	3.19	0.05	2	0.04
14MC1	4.5cm	96	f2	3.65	0.08	2	0.05
14MC1	4.5cm	97	f0	3.82	0.14	3	0.08
14MC1	4.5cm	97	f1	2.75	0.05	2	0.04
14MC1	4.5cm	97	f2	3.54	0.08	2	0.06
14MC1	4.5cm	98	f0	6.11	0.06	3	0.04
14MC1	4.5cm	98	f1	4.57	0.24	2	0.17
14MC1	4.5cm	98	f2	4.45	0	1	0
14MC1	4.5cm	99	f0	3.54	0.1	3	0.06
14MC1	4.5cm	99	f1	3.82	0	1	0
14MC1	4.5cm	99	f2	3.98	0.06	2	0.04
14MC1	4.5cm	100	f0	3.04	0.23	3	0.13
14MC1	4.5cm	100	f1	2.88	0.13	2	0.09
14MC1	4.5cm	100	f2	2.68	0.08	2	0.06
14MC1	4.5cm	101	f0	4.14	0	1	0
14MC1	4.5cm	101	f1	2.69	0	1	0
14MC1	4.5cm	101	f2	2.7	0	1	0
14MC1	4.5cm	102	f0	4.6	0.13	3	0.08
14MC1	4.5cm	102	f1	3.35	0.21	3	0.12
14MC1	4.5cm	102	f2	3.44	0.37	2	0.26
14MC1	4.5cm	103	f0	3.97	0.12	3	0.07
14MC1	4.5cm	103	f1	3.66	0.09	4	0.04
14MC1	4.5cm	103	f2	3.76	0.13	3	0.08
14MC1	4.5cm	104	f0	2.13	0.12	3	0.07
14MC1	4.5cm	104	f1	3.16	0.08	2	0.05
14MC1	4.5cm	104	f2	2.95	0.01	2	0.01
14MC1	4.5cm	105	f0	3.09	0.25	3	0.14
14MC1	4.5cm	105	f1	2.42	0.02	2	0.01
14MC1	4.5cm	105	f2	2.89	0	1	0
14MC1	4.5cm	107	f0	3.79	0.28	3	0.16
14MC1	4.5cm	107	f1	2.8	0.1	3	0.06
14MC1	4.5cm	107	f2	2.97	0.03	2	0.02
14MC1	4.5cm	108	f0	4.13	0.25	3	0.14
14MC1	4.5cm	108	f1	2.36	0.06	3	0.03
14MC1	4.5cm	108	f2	2.29	0.15	3	0.09
14MC1	4.5cm	110	f0	5.27	0	1	0
14MC1	4.5cm	110	f1	4.33	0.25	2	0.18
14MC1	4.5cm	110	f2	4.61	0.14	2	0.1
14MC1	4.5cm	111	f0	2.96	0	1	0
14MC1	4.5cm	111	f1	3.34	0	1	0
14MC1	4.5cm	111	f2	3.2	0.03	2	0.02
14MC1	4.5cm	112	f0	3.99	0.04	2	0.03
14MC1	4.5cm	112	f1	2.93	0.12	3	0.07
14MC1	4.5cm	112	f2	2.98	0.08	2	0.06
14MC1	4.5cm	113	f0	4.31	0.2	4	0.1
14MC1	4.5cm	113	f1	4.23	0.16	2	0.11
14MC1	4.5cm	113	f2	3.98	0.08	2	0.06
14MC1	4.5cm	114	f0	4.59	0.25	2	0.18
14MC1	4.5cm	114	f1	3.35	0	1	0
14MC1	4.5cm	114	f2	3.51	0.04	2	0.03
14MC1	4.5cm	115	f0	4.02	0.17	3	0.1
14MC1	4.5cm	115	f1	2.89	0.1	2	0.07
14MC1	4.5cm	115	f2	3.21	0.07	2	0.05
14MC1	4.5cm	116	f0	3.53	0.29	3	0.17
14MC1	4.5cm	116	f1	3.1	0.15	2	0.1
14MC1	4.5cm	116	f2	3.78	0.18	2	0.13
14MC1	4.5cm	117	f0	3.45	0.21	2	0.15
14MC1	4.5cm	117	f1	2.68	0.13	2	0.09
14MC1	4.5cm	117	f2	2.83	0.01	2	0.01
14MC1	4.5cm	118	f0	3.49	0.04	3	0.03
14MC1	4.5cm	118	f1	3.27	0.08	2	0.06
14MC1	4.5cm	118	f2	3.53	0.08	2	0.06
14MC1	4.5cm	119	f0	3.04	0.11	3	0.07
14MC1	4.5cm	119	f1	2.84	0.04	2	0.03
14MC1	4.5cm	119	f2	3.23	0.08	2	0.06
14MC1	4.5cm	120	f0	3.43	0.04	3	0.02
14MC1	4.5cm	120	f1	3.52	0	1	0
14MC1	4.5cm	120	f2	3.02	0	1	0
14MC1	4.5cm	121	f0	3.38	0.3	3	0.18
14MC1	4.5cm	121	f1	3.02	0.04	2	0.03
14MC1	4.5cm	121	f2	3.02	0	2	0
14MC1	4.5cm	122	f0	3.17	0.2	4	0.1
14MC1	4.5cm	122	f1	3.31	0	1	0
14MC1	4.5cm	122	f2	3.4	0.11	2	0.07
14MC1	4.5cm	123	f0	3.25	0.09	3	0.05
14MC1	4.5cm	123	f1	2.57	0.2	3	0.11
14MC1	4.5cm	123	f2	2.66	0.01	2	0.01
14MC1	4.5cm	124	f0	4.01	0.07	3	0.04
14MC1	4.5cm	124	f1	3.17	0	1	0
14MC1	4.5cm	124	f2	3.78	0	1	0
14MC1	4.5cm	125	f0	3.96	0	1	0
14MC1	4.5cm	125	f1	4.67	0	1	0
14MC1	4.5cm	125	f2	4.61	0.01	2	0.01
14MC1	4.5cm	127	f0	3.43	0.15	3	0.09
14MC1	4.5cm	127	f1	3.29	0.19	3	0.11
14MC1	4.5cm	127	f2	3.57	0.06	2	0.05
14MC1	4.5cm	128	f0	3.52	0.08	3	0.05
14MC1	4.5cm	128	f1	3.28	0.14	2	0.1
14MC1	4.5cm	128	f2	3.42	0.23	3	0.13
14MC1	4.5cm	129	f0	2.38	0.12	3	0.07
14MC1	4.5cm	129	f1	3.03	0.14	2	0.1
14MC1	4.5cm	129	f2	2.83	0.02	2	0.01
14MC1	4.5cm	130	f0	3.15	0.19	3	0.11
14MC1	4.5cm	130	f1	2.89	0.11	2	0.08
14MC1	4.5cm	130	f2	3.14	0.11	2	0.08
14MC1	4.5cm	131	f0	3.86	0.24	3	0.14
14MC1	4.5cm	131	f1	4.19	0.1	2	0.07
14MC1	4.5cm	131	f2	4.91	0	1	0
14MC1	4.5cm	132	f0	2.68	0.04	3	0.02
14MC1	4.5cm	132	f1	2.93	0.03	2	0.02
14MC1	4.5cm	132	f2	3.34	0.02	3	0.01
14MC1	4.5cm	133	f0	3.91	0.08	2	0.06
14MC1	4.5cm	133	f1	3.64	0.17	2	0.12
14MC1	4.5cm	133	f2	3.8	0.12	2	0.08
14MC1	4.5cm	134	f0	3.92	0.09	3	0.05
14MC1	4.5cm	134	f1	3.92	0.25	2	0.18
14MC1	4.5cm	134	f2	3.67	0	1	0
14MC1	4.5cm	135	f0	5.52	0.19	3	0.11
14MC1	4.5cm	135	f1	5.21	0.41	2	0.29
14MC1	4.5cm	135	f2	4.74	0.34	3	0.19
14MC1	4.5cm	136	f0	2.55	0.11	3	0.06
14MC1	4.5cm	136	f1	3.21	0.15	3	0.08
14MC1	4.5cm	136	f2	3.02	0.08	2	0.06
14MC1	4.5cm	137	f0	2.95	0.17	4	0.08
14MC1	4.5cm	137	f1	2.95	0.07	2	0.05
14MC1	4.5cm	137	f2	2.92	0.31	2	0.22
14MC1	4.5cm	138	f0	4.68	0.1	3	0.06
14MC1	4.5cm	138	f1	4.24	0.14	2	0.1
14MC1	4.5cm	138	f2	4.53	0.48	2	0.34
14MC1	4.5cm	139	f0	4	0.16	3	0.09
14MC1	4.5cm	139	f1	2.99	0.18	2	0.13
14MC1	4.5cm	139	f2	2.92	0.03	2	0.02
14MC1	4.5cm	140	f0	3.36	0.22	4	0.11
14MC1	4.5cm	140	f1	3.31	0.19	2	0.13
14MC1	4.5cm	140	f2	3.39	0	1	0
14MC1	4.5cm	141	f0	3.91	0.01	3	0.01
14MC1	4.5cm	141	f1	3.91	0	2	0
14MC1	4.5cm	141	f2	3.09	0.28	3	0.16
14MC1	4.5cm	142	f0	4.58	0.01	2	0
14MC1	4.5cm	142	f1	3.58	0	1	0
14MC1	4.5cm	142	f2	3.95	0.14	2	0.1
14MC1	4.5cm	143	f0	3.59	0.16	3	0.09
14MC1	4.5cm	143	f1	2.95	0.02	3	0.01
14MC1	4.5cm	143	f2	3.16	0.15	2	0.11
14MC1	4.5cm	144	f0	4.12	0.1	3	0.06
14MC1	4.5cm	144	f1	3.32	0.26	2	0.18
14MC1	4.5cm	144	f2	3.46	0.19	2	0.13
14MC1	4.5cm	145	f0	3.9	0.06	3	0.03
14MC1	4.5cm	145	f1	3.88	0.02	2	0.02
14MC1	4.5cm	145	f2	3.75	0	1	0
14MC1	4.5cm	146	f0	3.44	0.17	3	0.1
14MC1	4.5cm	146	f1	2.76	0	1	0
14MC1	4.5cm	146	f2	2.99	0	1	0
14MC1	4.5cm	147	f0	4.02	0.11	3	0.06
14MC1	4.5cm	147	f1	4.58	0.15	3	0.08
14MC1	4.5cm	148	f0	3.77	0.22	3	0.12
14MC1	4.5cm	148	f1	4.5	0.61	2	0.43
14MC1	4.5cm	148	f2	4.07	0.29	2	0.21
14MC1	4.5cm	149	f0	2.74	0.32	3	0.18
14MC1	4.5cm	149	f1	3.3	0.06	2	0.05
14MC1	4.5cm	149	f2	3.47	0	1	0
14MC1	4.5cm	150	f0	3.85	0.21	2	0.15
14MC1	4.5cm	150	f1	3.54	0.14	2	0.1
14MC1	4.5cm	150	f2	3.72	0	1	0
14MC1	4.5cm	151	f0	3.17	0.12	3	0.07
14MC1	4.5cm	151	f1	3.4	0.06	2	0.04
14MC1	4.5cm	151	f2	3.03	0.17	2	0.12
14MC1	4.5cm	152	f0	4.91	0.21	3	0.12
14MC1	4.5cm	152	f1	3.55	0	2	0
14MC1	4.5cm	152	f2	3.41	0	2	0
14MC1	4.5cm	153	f0	3.94	0.21	3	0.12
14MC1	4.5cm	153	f1	2.89	0.12	2	0.09
14MC1	4.5cm	153	f2	2.78	0.04	2	0.03
14MC1	4.5cm	154	f0	3.22	0.16	3	0.09
14MC1	4.5cm	154	f1	3.2	0.05	2	0.04
14MC1	4.5cm	154	f2	3.53	0.15	2	0.11
14MC1	4.5cm	155	f0	3.67	0.07	3	0.04
14MC1	4.5cm	155	f1	3.14	0.09	2	0.06
14MC1	4.5cm	155	f2	3.56	0.12	2	0.08
14MC1	4.5cm	156	f0	3.91	0.11	3	0.06
14MC1	4.5cm	156	f1	3.42	0	1	0
14MC1	4.5cm	156	f2	3.41	0.06	2	0.04
14MC1	4.5cm	157	f0	2.92	0.22	3	0.13
14MC1	4.5cm	157	f1	3.69	0.2	2	0.14
14MC1	4.5cm	157	f2	3.65	0.27	2	0.19
14MC1	4.5cm	158	f0	3.28	0.18	3	0.1
14MC1	4.5cm	158	f1	2.64	0.08	2	0.06
14MC1	4.5cm	158	f2	2.94	0.1	4	0.05
14MC1	4.5cm	160	f0	2.98	0.17	3	0.1
14MC1	4.5cm	160	f1	3.26	0.04	2	0.03
14MC1	4.5cm	160	f2	3.32	0.21	3	0.12
14MC1	4.5cm	161	f0	4.06	0.31	3	0.18
14MC1	4.5cm	161	f1	4.1	0.09	2	0.06
14MC1	4.5cm	161	f2	4.07	0.11	2	0.08
14MC1	4.5cm	162	f0	3.53	0.26	3	0.15
14MC1	4.5cm	162	f1	3.42	0.04	2	0.03
14MC1	4.5cm	162	f2	3.11	0.15	2	0.1
14MC1	4.5cm	164	f0	4.49	0.19	3	0.11
14MC1	4.5cm	164	f1	3.05	0.15	2	0.11
14MC1	4.5cm	164	f2	3.75	0	1	0
14MC1	4.5cm	165	f0	3.42	0.23	4	0.12
14MC1	4.5cm	165	f1	3.65	0.24	3	0.14
14MC1	4.5cm	166	f0	4	0.31	2	0.22
14MC1	4.5cm	166	f1	3.43	0	1	0
14MC1	4.5cm	166	f2	3.74	0.14	2	0.1
14MC1	4.5cm	168	f0	2.59	0.09	3	0.05
14MC1	4.5cm	168	f1	3.94	0.01	2	0.01
14MC1	4.5cm	168	f2	3.71	0.14	2	0.1
14MC1	4.5cm	170	f0	4.52	0.41	3	0.24
14MC1	4.5cm	170	f1	2.8	0.03	2	0.02
14MC1	4.5cm	170	f2	3.16	0	2	0
17PC	60.0cm	2	f0	2.72	0.11	5	0.05
17PC	60.0cm	2	f1	3	0.24	3	0.14
17PC	60.0cm	3	f0	4.39	0.18	5	0.08
17PC	60.0cm	3	f1	4.64	0.29	3	0.17
17PC	60.0cm	4	f0	2.81	0.11	3	0.06
17PC	60.0cm	4	f1	2.6	0.01	2	0.01
17PC	60.0cm	5	f0	3.73	0.08	2	0.06
17PC	60.0cm	5	f1	4.68	0.02	2	0.02
17PC	60.0cm	6	f0	2.67	0.05	4	0.02
17PC	60.0cm	6	f1	2.77	0.23	2	0.16
17PC	60.0cm	7	f0	3.32	0.03	3	0.02
17PC	60.0cm	7	f1	3.2	0.16	2	0.11
17PC	60.0cm	8	f0	2.45	0.05	3	0.03
17PC	60.0cm	8	f1	3.05	0.1	2	0.07
17PC	60.0cm	9	f0	3.31	0.02	3	0.01
17PC	60.0cm	9	f1	2.97	0.02	2	0.02
17PC	60.0cm	10	f0	4.84	0.01	3	0.01
17PC	60.0cm	10	f1	4.92	0.05	2	0.04
17PC	60.0cm	11	f0	3.06	0.03	3	0.02
17PC	60.0cm	11	f1	3.89	0.04	2	0.03
17PC	60.0cm	12	f0	2.93	0.05	3	0.03
17PC	60.0cm	12	f1	2.56	0.05	2	0.03
17PC	60.0cm	13	f0	3.73	0.11	3	0.06
17PC	60.0cm	13	f1	4.21	0.14	3	0.08
17PC	60.0cm	14	f0	3.42	0.19	3	0.11
17PC	60.0cm	14	f1	2.2	0.06	2	0.05
17PC	60.0cm	15	f0	2.89	0.08	3	0.05
17PC	60.0cm	15	f1	3.87	0.18	2	0.13
17PC	60.0cm	16	f0	2.75	0.05	3	0.03
17PC	60.0cm	16	f1	2.86	0.32	2	0.23
17PC	60.0cm	17	f0	2.66	0.15	3	0.08
17PC	60.0cm	17	f1	2.74	0.03	2	0.02
17PC	60.0cm	18	f0	4.79	0.56	3	0.32
17PC	60.0cm	18	f1	6.17	0.36	2	0.25
17PC	60.0cm	19	f0	2.82	0.08	3	0.05
17PC	60.0cm	19	f1	3.79	0.3	2	0.21
17PC	60.0cm	20	f0	2.94	0.17	3	0.1
17PC	60.0cm	20	f1	3.75	0.16	2	0.11
17PC	60.0cm	22	f0	3.61	0.01	3	0
17PC	60.0cm	22	f1	3.56	0.06	2	0.05
17PC	60.0cm	23	f0	3.22	0.03	3	0.02
17PC	60.0cm	23	f1	3.87	0.02	2	0.02
17PC	60.0cm	24	f0	2.74	0.09	3	0.05
17PC	60.0cm	24	f1	3.06	0.09	2	0.07
17PC	60.0cm	25	f0	2.66	0.07	3	0.04
17PC	60.0cm	25	f1	2.67	0.04	2	0.03
17PC	60.0cm	26	f0	2.04	0.16	3	0.09
17PC	60.0cm	26	f1	1.5	0.06	2	0.04
17PC	60.0cm	27	f0	2.55	0.1	3	0.06
17PC	60.0cm	27	f1	2.81	0.02	2	0.01
17PC	60.0cm	28	f0	2.29	0.01	3	0.01
17PC	60.0cm	28	f1	2.75	0.09	2	0.07
17PC	60.0cm	29	f0	2.87	0.09	3	0.05
17PC	60.0cm	29	f1	2.65	0.09	2	0.06
17PC	60.0cm	30	f0	3.8	0.26	3	0.15
17PC	60.0cm	30	f1	3.7	0	2	0
17PC	60.0cm	31	f0	3.42	0.07	3	0.04
17PC	60.0cm	31	f1	2.97	0.03	2	0.02
17PC	60.0cm	32	f0	3.5	0.03	3	0.02
17PC	60.0cm	32	f1	3.64	0.01	2	0.01
17PC	60.0cm	33	f0	2.88	0.11	3	0.06
17PC	60.0cm	33	f1	2.72	0.12	2	0.08
17PC	60.0cm	34	f0	3.42	0.05	3	0.03
17PC	60.0cm	34	f1	2.97	0.09	2	0.07
17PC	60.0cm	35	f0	4.31	0.14	3	0.08
17PC	60.0cm	35	f1	4.27	0.05	2	0.04
17PC	60.0cm	37	f0	2.31	0.07	3	0.04
17PC	60.0cm	37	f1	2.76	0.07	2	0.05
17PC	60.0cm	38	f0	3.15	0.08	3	0.05
17PC	60.0cm	38	f1	3.91	0.01	2	0.01
17PC	60.0cm	39	f0	2.8	0.13	3	0.08
17PC	60.0cm	39	f1	2.56	0.02	2	0.01
17PC	60.0cm	40	f0	3.38	0.23	3	0.13
17PC	60.0cm	40	f1	4	0	1	0
17PC	60.0cm	43	f0	2.87	0.26	3	0.15
17PC	60.0cm	43	f1	2.81	0.42	2	0.3
17PC	60.0cm	44	f0	2.58	0.06	3	0.03
17PC	60.0cm	44	f1	2.59	0	2	0
17PC	60.0cm	45	f0	3.37	0.28	3	0.16
17PC	60.0cm	45	f1	2.82	0.23	2	0.16
17PC	60.0cm	46	f0	2.68	0.1	3	0.06
17PC	60.0cm	46	f1	2.4	0	1	0
17PC	60.0cm	47	f0	3.79	0.03	3	0.02
17PC	60.0cm	47	f1	3.63	0.22	2	0.16
17PC	60.0cm	48	f0	2.74	0.14	3	0.08
17PC	60.0cm	48	f1	2.77	0.15	2	0.1
17PC	60.0cm	49	f0	3.25	0.05	3	0.03
17PC	60.0cm	49	f1	4.05	0.13	2	0.09
17PC	60.0cm	50	f0	3.68	0.06	3	0.04
17PC	60.0cm	50	f1	3.64	0.13	2	0.09
17PC	60.0cm	51	f0	2.79	0.22	3	0.13
17PC	60.0cm	51	f1	2.64	0.04	2	0.03
17PC	60.0cm	52	f0	3.25	0.2	3	0.12
17PC	60.0cm	52	f1	2.7	0.11	2	0.08
17PC	60.0cm	53	f0	3.03	0.03	3	0.02
17PC	60.0cm	53	f1	3.55	0	2	0
17PC	60.0cm	54	f0	2.38	0.02	3	0.01
17PC	60.0cm	54	f1	2.78	0.05	2	0.04
17PC	60.0cm	55	f0	2.71	0.18	3	0.1
17PC	60.0cm	55	f1	2.75	0	1	0
17PC	60.0cm	56	f0	2.39	0.07	2	0.05
17PC	60.0cm	56	f1	2.11	0.14	2	0.1
17PC	60.0cm	57	f0	2.4	0.09	3	0.05
17PC	60.0cm	57	f1	2.67	0.08	2	0.06
17PC	60.0cm	58	f0	4.27	0.27	2	0.19
17PC	60.0cm	58	f1	4.33	0.02	2	0.01
17PC	60.0cm	59	f0	2.82	0.02	2	0.02
17PC	60.0cm	59	f1	3.17	0	1	0
17PC	60.0cm	60	f0	2.75	0.04	3	0.02
17PC	60.0cm	60	f1	2.72	0.05	2	0.04
17PC	60.0cm	61	f0	2.08	0.22	3	0.13
17PC	60.0cm	61	f1	2.31	0.13	2	0.09
17PC	60.0cm	62	f0	2.97	0.28	3	0.16
17PC	60.0cm	62	f1	4.41	0.35	2	0.25
17PC	60.0cm	63	f0	2.46	0.06	3	0.04
17PC	60.0cm	63	f1	2.34	0.05	2	0.04
17PC	60.0cm	64	f0	2.93	0.11	3	0.06
17PC	60.0cm	64	f1	2.79	0.13	2	0.09
17PC	60.0cm	65	f0	2.74	0.13	3	0.08
17PC	60.0cm	65	f1	2.44	0.07	2	0.05
17PC	60.0cm	66	f0	3.18	0.32	3	0.19
17PC	60.0cm	66	f1	2.72	0.09	2	0.06
17PC	60.0cm	67	f0	3.01	0.14	2	0.1
17PC	60.0cm	67	f1	3.05	0.04	2	0.03
17PC	60.0cm	68	f0	2.69	0.06	3	0.04
17PC	60.0cm	68	f1	3.02	0	1	0
17PC	60.0cm	69	f0	3.61	0.08	3	0.05
17PC	60.0cm	69	f1	4.11	0.14	2	0.1
17PC	60.0cm	70	f0	2.57	0.12	3	0.07
17PC	60.0cm	70	f1	2.63	0.02	2	0.01
17PC	72.0cm	1	f0	2.99	0.14	3	0.08
17PC	72.0cm	1	f1	3.24	0.22	3	0.13
17PC	72.0cm	1	f2	3.04	0.07	2	0.05
17PC	72.0cm	2	f0	3.23	0.06	4	0.03
17PC	72.0cm	2	f1	3.65	0.2	3	0.11
17PC	72.0cm	2	f2	3.52	0.03	2	0.02
17PC	72.0cm	3	f0	2.73	0.12	3	0.07
17PC	72.0cm	3	f1	2.85	0.07	2	0.05
17PC	72.0cm	3	f2	2.7	0.15	2	0.1
17PC	72.0cm	4	f0	3.07	0.06	3	0.04
17PC	72.0cm	4	f1	2.77	0.09	4	0.04
17PC	72.0cm	4	f2	2.94	0.04	2	0.03
17PC	72.0cm	5	f0	2.57	0.12	3	0.07
17PC	72.0cm	5	f1	2.87	0.02	2	0.01
17PC	72.0cm	5	f2	3.12	0.18	2	0.12
17PC	72.0cm	6	f0	2.76	0.17	3	0.1
17PC	72.0cm	6	f1	3.21	0.21	3	0.12
17PC	72.0cm	6	f2	2.65	0.23	2	0.16
17PC	72.0cm	7	f0	3.07	0.11	3	0.06
17PC	72.0cm	7	f1	3.26	0.03	3	0.02
17PC	72.0cm	7	f2	3.38	0.07	2	0.05
17PC	72.0cm	8	f0	2.59	0.05	3	0.03
17PC	72.0cm	8	f1	2.38	0.22	4	0.11
17PC	72.0cm	8	f2	2.4	0.18	2	0.12
17PC	72.0cm	9	f0	3.83	0.12	3	0.07
17PC	72.0cm	9	f1	4.02	0.04	2	0.03
17PC	72.0cm	9	f2	3.71	0.08	3	0.05
17PC	72.0cm	10	f0	3.38	0.08	3	0.05
17PC	72.0cm	10	f1	3.29	0.12	2	0.09
17PC	72.0cm	10	f2	2.93	0	2	0
17PC	72.0cm	11	f0	3.23	0.17	3	0.1
17PC	72.0cm	11	f1	3.87	0.09	3	0.05
17PC	72.0cm	11	f2	3.49	0.1	2	0.07
17PC	72.0cm	12	f0	3.07	0.11	4	0.05
17PC	72.0cm	12	f1	3.74	0.02	2	0.02
17PC	72.0cm	12	f2	3.57	0.09	2	0.06
17PC	72.0cm	13	f0	3.01	0.01	3	0
17PC	72.0cm	13	f1	2.97	0.13	2	0.09
17PC	72.0cm	13	f2	3.26	0.01	2	0.01
17PC	72.0cm	14	f0	2.51	0.2	3	0.12
17PC	72.0cm	14	f1	2.97	0.04	2	0.03
17PC	72.0cm	14	f2	3.04	0.17	2	0.12
17PC	72.0cm	15	f0	3.48	0.11	3	0.06
17PC	72.0cm	15	f1	4.52	0.41	2	0.29
17PC	72.0cm	15	f2	4.24	0.01	2	0.01
17PC	72.0cm	16	f0	3.91	0.09	3	0.05
17PC	72.0cm	16	f1	3.27	0.09	2	0.07
17PC	72.0cm	16	f2	3.61	0.03	2	0.02
17PC	72.0cm	17	f0	3.23	0.1	3	0.06
17PC	72.0cm	17	f1	3.87	0.25	2	0.18
17PC	72.0cm	17	f2	4.18	0.06	2	0.04
17PC	72.0cm	18	f0	3.04	0.04	3	0.03
17PC	72.0cm	18	f1	4.11	0.06	2	0.04
17PC	72.0cm	18	f2	3.89	0.24	3	0.14
17PC	72.0cm	19	f0	3.15	0.03	3	0.02
17PC	72.0cm	19	f1	3.38	0.02	2	0.02
17PC	72.0cm	19	f2	3.34	0.07	2	0.05
17PC	72.0cm	20	f0	2.64	0.09	3	0.05
17PC	72.0cm	20	f1	2.58	0.03	2	0.02
17PC	72.0cm	20	f2	2.69	0.04	2	0.03
17PC	72.0cm	21	f0	2.55	0.06	3	0.03
17PC	72.0cm	21	f1	2.27	0.02	2	0.01
17PC	72.0cm	21	f2	2.52	0.09	2	0.06
17PC	72.0cm	22	f0	4.95	0.12	3	0.07
17PC	72.0cm	22	f1	5.71	0.14	2	0.1
17PC	72.0cm	22	f2	6.37	0.07	2	0.05
17PC	72.0cm	23	f0	2.76	0.09	3	0.05
17PC	72.0cm	23	f1	2.49	0.06	2	0.04
17PC	72.0cm	23	f2	2.43	0.09	2	0.06
17PC	72.0cm	24	f0	2.79	0.09	3	0.05
17PC	72.0cm	24	f1	3.54	0.08	2	0.06
17PC	72.0cm	24	f2	3.75	0	2	0
17PC	72.0cm	25	f0	2.33	0.09	3	0.05
17PC	72.0cm	25	f1	2.56	0.03	2	0.02
17PC	72.0cm	25	f2	2.49	0.05	2	0.04
17PC	72.0cm	26	f0	3.06	0.04	3	0.02
17PC	72.0cm	26	f1	3.65	0.15	2	0.11
17PC	72.0cm	26	f2	3.55	0.08	2	0.06
17PC	72.0cm	27	f0	3.03	0.04	3	0.03
17PC	72.0cm	27	f1	3.65	0.12	2	0.09
17PC	72.0cm	27	f2	4.44	0.12	2	0.09
17PC	72.0cm	28	f0	3.45	0.19	3	0.11
17PC	72.0cm	28	f1	4.13	0.22	2	0.15
17PC	72.0cm	28	f2	3.42	0.16	2	0.11
17PC	72.0cm	29	f0	3.16	0.44	3	0.25
17PC	72.0cm	29	f1	3.18	0.08	2	0.05
17PC	72.0cm	29	f2	2.98	0.09	2	0.07
17PC	72.0cm	30	f0	4.88	0.2	4	0.1
17PC	72.0cm	30	f1	3.96	0.28	2	0.2
17PC	72.0cm	30	f2	3.88	0.14	2	0.1
17PC	72.0cm	31	f0	3.28	0.18	3	0.1
17PC	72.0cm	31	f1	2.16	0.03	3	0.01
17PC	72.0cm	31	f2	2.41	0.02	2	0.01
17PC	72.0cm	32	f0	2.79	0.08	3	0.04
17PC	72.0cm	32	f1	3.59	0.16	2	0.11
17PC	72.0cm	32	f2	3.2	0.15	2	0.11
17PC	72.0cm	33	f0	2.32	0.03	3	0.02
17PC	72.0cm	33	f1	2.51	0.05	2	0.03
17PC	72.0cm	33	f2	2.29	0.08	2	0.05
17PC	72.0cm	34	f0	1.49	0.06	3	0.03
17PC	72.0cm	34	f1	2.26	0	1	0
17PC	72.0cm	34	f2	2.47	0	1	0
17PC	72.0cm	35	f0	3.08	0.25	4	0.12
17PC	72.0cm	35	f1	2.74	0.06	2	0.04
17PC	72.0cm	35	f2	3.08	0.29	2	0.2
17PC	72.0cm	36	f0	2.99	0.32	3	0.18
17PC	72.0cm	36	f1	2.85	0.35	2	0.25
17PC	72.0cm	36	f2	2.36	0.05	2	0.04
17PC	72.0cm	37	f0	3.79	0.07	3	0.04
17PC	72.0cm	37	f1	3.64	0	2	0
17PC	72.0cm	37	f2	3.06	0.03	2	0.02
17PC	72.0cm	38	f0	2.43	0.17	3	0.1
17PC	72.0cm	38	f1	2.39	0.13	2	0.09
17PC	72.0cm	38	f2	2.81	0.13	2	0.09
17PC	72.0cm	39	f0	2.5	0.04	3	0.02
17PC	72.0cm	39	f1	2.88	0.03	2	0.02
17PC	72.0cm	39	f2	3.52	0.01	2	0
17PC	72.0cm	40	f0	2.88	0.12	3	0.07
17PC	72.0cm	40	f1	2.73	0.01	2	0.01
17PC	72.0cm	40	f2	3.01	0.05	2	0.03
17PC	72.0cm	41	f0	2.81	0.09	3	0.05
17PC	72.0cm	41	f1	3.53	0.05	2	0.04
17PC	72.0cm	41	f2	3.1	0.28	2	0.2
17PC	72.0cm	42	f0	2.31	0.04	3	0.02
17PC	72.0cm	42	f1	2.88	0.04	2	0.03
17PC	72.0cm	42	f2	3.1	0.1	2	0.07
17PC	72.0cm	43	f0	3.27	0.06	3	0.03
17PC	72.0cm	43	f1	3.38	0.04	2	0.03
17PC	72.0cm	43	f2	3.51	0	1	0
17PC	72.0cm	44	f0	4.22	0.14	3	0.08
17PC	72.0cm	44	f1	4.02	0.06	2	0.05
17PC	72.0cm	44	f2	4.26	0.2	2	0.14
17PC	72.0cm	45	f0	2.79	0.1	3	0.06
17PC	72.0cm	45	f1	2.85	0.12	2	0.08
17PC	72.0cm	45	f2	2.75	0.04	2	0.03
17PC	72.0cm	46	f0	2.88	0.07	3	0.04
17PC	72.0cm	46	f1	3.84	0	1	0
17PC	72.0cm	46	f2	3.59	0.07	2	0.05
17PC	72.0cm	47	f0	3.74	0.09	3	0.05
17PC	72.0cm	47	f1	3.13	0.01	2	0.01
17PC	72.0cm	47	f2	3.47	0.23	2	0.16
17PC	72.0cm	48	f0	2.98	0.1	3	0.06
17PC	72.0cm	48	f1	2.7	0.03	2	0.02
17PC	72.0cm	48	f2	3.08	0.17	2	0.12
17PC	72.0cm	49	f0	3.04	0.28	2	0.2
17PC	72.0cm	49	f1	2.87	0	2	0
17PC	72.0cm	50	f0	4.21	0.18	3	0.11
17PC	72.0cm	50	f1	5.53	0.17	2	0.12
17PC	72.0cm	50	f2	3.34	0.04	2	0.03
17PC	72.0cm	51	f0	3.26	0.04	2	0.03
17PC	72.0cm	51	f1	3.38	0.15	2	0.11
17PC	72.0cm	51	f2	3.05	0.11	2	0.07
17PC	72.0cm	52	f0	3.23	0.11	3	0.07
17PC	72.0cm	52	f1	3.99	0.03	2	0.02
17PC	72.0cm	52	f2	3.81	0.08	2	0.06
17PC	72.0cm	53	f0	2.68	0.21	3	0.12
17PC	72.0cm	53	f1	3.48	0	1	0
17PC	72.0cm	53	f2	3.48	0.21	2	0.15
17PC	72.0cm	54	f0	2.17	0.08	3	0.05
17PC	72.0cm	54	f1	1.85	0.14	2	0.1
17PC	72.0cm	54	f2	1.5	0.06	2	0.04
17PC	72.0cm	55	f0	2.71	0.07	3	0.04
17PC	72.0cm	55	f1	3.48	0.14	2	0.1
17PC	72.0cm	55	f2	3.72	0.07	2	0.05
17PC	72.0cm	56	f0	2.69	0.05	3	0.03
17PC	72.0cm	56	f1	2.92	0.07	2	0.05
17PC	72.0cm	56	f2	2.88	0.07	2	0.05
17PC	72.0cm	57	f0	2.02	0.12	3	0.07
17PC	72.0cm	57	f1	1.95	0.06	2	0.04
17PC	72.0cm	57	f2	2.34	0.14	2	0.1
17PC	72.0cm	58	f0	2.14	0.1	3	0.06
17PC	72.0cm	58	f1	2.37	0	1	0
17PC	72.0cm	58	f2	2.51	0.2	2	0.14
17PC	72.0cm	59	f0	2.54	0.09	3	0.05
17PC	72.0cm	59	f1	2.3	0.19	2	0.13
17PC	72.0cm	59	f2	2.13	0.14	2	0.1
17PC	72.0cm	60	f0	3.88	0.07	3	0.04
17PC	72.0cm	60	f1	3.34	0.1	2	0.07
17PC	72.0cm	60	f2	2.82	0.32	2	0.23
17PC	72.0cm	61	f0	3.43	0.03	3	0.02
17PC	72.0cm	61	f1	3.99	0.05	2	0.04
17PC	72.0cm	61	f2	4.08	0.25	2	0.18
17PC	72.0cm	62	f0	2.12	0.15	3	0.09
17PC	72.0cm	62	f1	2.82	0.16	2	0.11
17PC	72.0cm	62	f2	2.65	0.1	2	0.07
17PC	72.0cm	63	f0	3.49	0.11	3	0.06
17PC	72.0cm	63	f1	4.17	0.1	2	0.07
17PC	72.0cm	63	f2	3.73	0.04	2	0.03
17PC	72.0cm	64	f0	3.22	0.05	3	0.03
17PC	72.0cm	64	f1	2.93	0.05	2	0.04
17PC	72.0cm	64	f2	2.88	0.04	2	0.03
17PC	72.0cm	65	f0	3.02	0.08	3	0.04
17PC	72.0cm	65	f1	3.62	0.07	3	0.04
17PC	72.0cm	65	f2	3.05	0.21	3	0.12
17PC	72.0cm	66	f0	3.01	0.26	3	0.15
17PC	72.0cm	66	f1	3.7	0.04	2	0.03
17PC	72.0cm	66	f2	3.03	0.2	2	0.14
17PC	72.0cm	67	f0	2.39	0.06	3	0.03
17PC	72.0cm	67	f1	2.65	0.04	2	0.03
17PC	72.0cm	67	f2	2.85	0.04	2	0.03
17PC	72.0cm	68	f0	3.81	0.22	3	0.13
17PC	72.0cm	68	f1	3.57	0.16	2	0.11
17PC	72.0cm	68	f2	3.77	0.04	2	0.03
17PC	72.0cm	69	f0	2.22	0.01	3	0.01
17PC	72.0cm	69	f1	2.53	0.03	2	0.02
17PC	72.0cm	69	f2	2.53	0.14	2	0.1
17PC	72.0cm	70	f0	3.3	0.07	3	0.04
17PC	72.0cm	70	f1	4.5	0.19	2	0.13
17PC	72.0cm	70	f2	4.05	0.12	2	0.09
17PC	72.0cm	71	f0	2.78	0.04	3	0.02
17PC	72.0cm	71	f1	2.78	0.07	2	0.05
17PC	72.0cm	71	f2	2.62	0.08	2	0.05
17PC	72.0cm	72	f0	2.33	0.12	3	0.07
17PC	72.0cm	72	f1	2.93	0.17	2	0.12
17PC	72.0cm	72	f2	2.66	0	2	0
17PC	72.0cm	73	f0	2.91	0.06	3	0.04
17PC	72.0cm	73	f1	2.67	0.05	2	0.03
17PC	72.0cm	73	f2	2.59	0.03	2	0.02
17PC	72.0cm	74	f0	4.04	0.18	3	0.1
17PC	72.0cm	74	f1	4	0.22	2	0.16
17PC	72.0cm	74	f2	3.2	0.48	2	0.34
17PC	72.0cm	75	f0	3.4	0.09	3	0.05
17PC	72.0cm	75	f1	3.44	0.03	2	0.02
17PC	72.0cm	75	f2	2.82	0	2	0
17PC	72.0cm	76	f0	2.31	0.12	3	0.07
17PC	72.0cm	76	f1	1.68	0.03	2	0.02
17PC	72.0cm	76	f2	1.8	0.03	2	0.02
17PC	72.0cm	77	f0	2.04	0.1	3	0.06
17PC	72.0cm	77	f1	2.61	0.09	2	0.06
17PC	72.0cm	77	f2	2.83	0.02	2	0.02
17PC	72.0cm	78	f0	2.73	0.05	3	0.03
17PC	72.0cm	78	f1	3.23	0.06	3	0.04
17PC	72.0cm	78	f2	3.36	0.1	2	0.07
17PC	72.0cm	79	f0	2.74	0.03	3	0.02
17PC	72.0cm	79	f1	2.79	0.01	2	0.01
17PC	72.0cm	79	f2	3.33	0.14	2	0.1
17PC	72.0cm	80	f0	3.28	0.13	3	0.08
17PC	72.0cm	80	f1	3.03	0.09	2	0.06
17PC	72.0cm	80	f2	3.22	0.08	2	0.05
17PC	72.0cm	81	f0	2.35	0.07	3	0.04
17PC	72.0cm	81	f1	2.3	0.01	2	0.01
17PC	72.0cm	81	f2	2.6	0.14	2	0.1
17PC	72.0cm	82	f0	2.21	0.02	3	0.01
17PC	72.0cm	82	f1	2.7	0.1	2	0.07
17PC	72.0cm	82	f2	2.71	0	1	0
17PC	286.0cm	1	f0	4.25	0.2	3	0.11
17PC	286.0cm	1	f1	4.84	0.12	2	0.09
17PC	286.0cm	1	f2	4.5	0.03	2	0.02
17PC	286.0cm	2	f0	3.64	0.1	3	0.06
17PC	286.0cm	2	f1	3.38	0.08	2	0.06
17PC	286.0cm	2	f2	3.49	0.26	2	0.18
17PC	286.0cm	3	f0	3.53	0.13	3	0.08
17PC	286.0cm	3	f1	3.18	0	1	0
17PC	286.0cm	3	f2	2.21	0	1	0
17PC	286.0cm	5	f0	3.33	0.04	3	0.02
17PC	286.0cm	5	f1	3.61	0.03	2	0.02
17PC	286.0cm	5	f2	3.55	0.02	2	0.02
17PC	286.0cm	6	f0	2.9	0.09	3	0.05
17PC	286.0cm	6	f1	3.03	0.04	2	0.03
17PC	286.0cm	6	f2	2.7	0.07	2	0.05
17PC	286.0cm	7	f0	2.97	0.13	3	0.08
17PC	286.0cm	7	f1	3.29	0.11	2	0.08
17PC	286.0cm	7	f2	3.27	0.18	2	0.13
17PC	286.0cm	8	f0	2.61	0.08	3	0.05
17PC	286.0cm	8	f1	3.09	0.06	2	0.04
17PC	286.0cm	8	f2	3.07	0.15	2	0.11
17PC	286.0cm	12	f0	3.09	0.1	2	0.07
17PC	286.0cm	12	f1	3.84	0.23	2	0.16
17PC	286.0cm	12	f2	5.26	0.4	2	0.28
17PC	286.0cm	14	f0	2.84	0.03	2	0.02
17PC	286.0cm	14	f1	2.39	0.05	2	0.03
17PC	286.0cm	14	f2	2.74	0.16	2	0.11
17PC	286.0cm	15	f0	3.11	0.07	4	0.04
17PC	286.0cm	15	f1	4.15	0.04	2	0.03
17PC	286.0cm	16	f0	2.91	0	1	0
17PC	286.0cm	16	f1	2.8	0.08	2	0.05
17PC	286.0cm	16	f2	2.95	0.07	2	0.05
17PC	286.0cm	17	f0	2.59	0.07	3	0.04
17PC	286.0cm	17	f1	3.67	0.09	2	0.06
17PC	286.0cm	17	f2	3.76	0.04	2	0.03
17PC	286.0cm	18	f0	4.02	0.15	3	0.09
17PC	286.0cm	18	f1	4.68	0.16	3	0.09
17PC	286.0cm	18	f2	4.66	0.05	3	0.03
17PC	286.0cm	19	f0	4.15	0.19	4	0.09
17PC	286.0cm	19	f1	4.37	0.06	3	0.03
17PC	286.0cm	19	f2	3.71	0.23	3	0.13
17PC	286.0cm	20	f0	2.41	0.07	4	0.03
17PC	286.0cm	20	f1	2.29	0.06	3	0.03
17PC	286.0cm	20	f2	2.94	0	1	0
17PC	286.0cm	21	f0	2.46	0.01	2	0.01
17PC	286.0cm	21	f1	3.18	0.03	3	0.02
17PC	286.0cm	21	f2	3.15	0.07	2	0.05
17PC	286.0cm	22	f0	3.89	0.15	3	0.09
17PC	286.0cm	22	f1	4.28	0.08	2	0.05
17PC	286.0cm	22	f2	3.94	0.03	2	0.02
17PC	286.0cm	23	f0	2.69	0.15	3	0.09
17PC	286.0cm	23	f1	2.53	0.06	2	0.04
17PC	286.0cm	23	f2	2.59	0.02	2	0.02
17PC	286.0cm	24	f0	4.62	0.11	3	0.06
17PC	286.0cm	24	f1	4.65	0.13	2	0.09
17PC	286.0cm	24	f2	4.36	0.09	2	0.07
17PC	286.0cm	25	f0	3.03	0	1	0
17PC	286.0cm	25	f1	3.78	0	1	0
17PC	286.0cm	28	f0	2.77	0.03	3	0.02
17PC	286.0cm	28	f1	3.17	0.1	2	0.07
17PC	286.0cm	28	f2	3.3	0.05	2	0.03
17PC	286.0cm	30	f0	3.3	0.17	3	0.1
17PC	286.0cm	30	f1	3.68	0.04	2	0.03
17PC	286.0cm	30	f2	3.24	0.08	2	0.05
17PC	286.0cm	32	f0	4.02	0	1	0
17PC	286.0cm	32	f1	5.2	0.04	3	0.02
17PC	286.0cm	32	f2	3.97	0.17	2	0.12
17PC	286.0cm	33	f0	3.69	0.06	3	0.04
17PC	286.0cm	33	f1	3.3	0.11	2	0.08
17PC	286.0cm	33	f2	3.22	0.07	2	0.05
17PC	286.0cm	34	f0	3.95	0.08	4	0.04
17PC	286.0cm	34	f1	4.12	0.03	3	0.02
17PC	286.0cm	34	f2	3.86	0.16	2	0.11
17PC	286.0cm	35	f0	2.94	0.08	3	0.05
17PC	286.0cm	35	f1	3.49	0.04	2	0.03
17PC	286.0cm	35	f2	3.83	0.07	2	0.05
17PC	286.0cm	36	f0	3.93	0.08	3	0.05
17PC	286.0cm	36	f1	4.3	0.09	2	0.06
17PC	286.0cm	36	f2	4.06	0.03	2	0.02
17PC	286.0cm	37	f0	2.63	0.07	3	0.04
17PC	286.0cm	37	f1	3.51	0.1	3	0.06
17PC	286.0cm	37	f2	3.76	0.09	2	0.06
17PC	286.0cm	38	f0	3.52	0	1	0
17PC	286.0cm	38	f1	3.79	0.1	2	0.07
17PC	286.0cm	38	f2	3.95	0.09	2	0.06
17PC	286.0cm	40	f0	3	0.34	3	0.19
17PC	286.0cm	40	f1	2.74	0	2	0
17PC	286.0cm	41	f0	3.08	0.12	3	0.07
17PC	286.0cm	41	f1	3.75	0.11	2	0.08
17PC	286.0cm	41	f2	2.36	0	1	0
17PC	286.0cm	42	f0	3.39	0.03	3	0.01
17PC	286.0cm	42	f1	3.56	0.02	2	0.02
17PC	286.0cm	42	f2	3.56	0.02	2	0.02
17PC	286.0cm	44	f0	3.64	0.01	3	0.01
17PC	286.0cm	44	f1	4.11	0.16	3	0.09
17PC	286.0cm	46	f0	3.47	0	1	0
17PC	286.0cm	46	f1	3.69	0.09	2	0.06
17PC	286.0cm	46	f2	3.38	0.06	2	0.04
17PC	286.0cm	47	f0	2.62	0.04	3	0.02
17PC	286.0cm	47	f1	3.21	0.03	2	0.02
17PC	286.0cm	47	f2	3.44	0.09	2	0.07
17PC	286.0cm	48	f0	2.69	0.13	3	0.07
17PC	286.0cm	48	f1	4.51	0.1	2	0.07
17PC	286.0cm	48	f2	4.55	0.17	2	0.12
17PC	286.0cm	51	f0	2.38	0.05	3	0.03
17PC	286.0cm	51	f1	3.25	0.14	2	0.1
17PC	286.0cm	51	f2	3.93	0.08	2	0.06
17PC	286.0cm	53	f0	3.75	0	1	0
17PC	286.0cm	53	f1	4.14	0	1	0
17PC	286.0cm	53	f2	3.9	0.16	2	0.11
17PC	286.0cm	54	f0	2.8	0.12	3	0.07
17PC	286.0cm	54	f1	2.8	0.01	2	0.01
17PC	286.0cm	54	f2	2.65	0.13	2	0.09
17PC	286.0cm	55	f0	2.81	0.07	2	0.05
17PC	286.0cm	55	f1	3	0.06	2	0.04
17PC	286.0cm	56	f0	3.08	0.08	2	0.06
17PC	286.0cm	56	f1	3.42	0.04	2	0.03
17PC	286.0cm	56	f2	3.61	0.05	2	0.04
17PC	286.0cm	57	f0	2.32	0	1	0
17PC	286.0cm	57	f1	2.29	0	2	0
17PC	286.0cm	57	f2	2.2	0.03	2	0.02
17PC	286.0cm	58	f0	3.13	0.14	3	0.08
17PC	286.0cm	58	f1	3.32	0.03	2	0.02
17PC	286.0cm	58	f2	3.57	0.06	2	0.04
17PC	286.0cm	59	f0	3.09	0.06	4	0.03
17PC	286.0cm	59	f1	3.26	0	1	0
17PC	286.0cm	59	f2	3.32	0.06	2	0.05
17PC	286.0cm	60	f0	3.19	0.12	5	0.05
17PC	286.0cm	60	f1	3.55	0.02	2	0.01
17PC	286.0cm	60	f2	3.12	0	1	0
17PC	286.0cm	62	f0	3.92	0.13	3	0.07
17PC	286.0cm	62	f1	4.11	0.08	2	0.06
17PC	286.0cm	62	f2	4.17	0	1	0
17PC	286.0cm	64	f0	2.9	0.18	3	0.1
17PC	286.0cm	64	f1	3.3	0.05	2	0.04
17PC	286.0cm	65	f0	3	0.06	2	0.05
17PC	286.0cm	65	f1	3.56	0.05	2	0.03
17PC	286.0cm	66	f0	2.55	0.06	3	0.03
17PC	286.0cm	66	f1	4.3	0.16	2	0.12
17PC	286.0cm	67	f0	2.33	0.05	4	0.02
17PC	286.0cm	67	f1	2.67	0.08	3	0.05
17PC	286.0cm	67	f2	2.63	0.21	2	0.15
17PC	286.0cm	68	f0	2.55	0.1	3	0.06
17PC	286.0cm	68	f1	3.21	0.18	2	0.13
17PC	286.0cm	68	f2	3.09	0.03	2	0.02
17PC	286.0cm	69	f0	2.91	0.1	3	0.06
17PC	286.0cm	69	f1	3.18	0.02	2	0.01
17PC	286.0cm	69	f2	3.33	0.08	2	0.06
17PC	286.0cm	70	f0	3.13	0.04	3	0.02
17PC	286.0cm	70	f1	3.05	0.15	2	0.11
17PC	286.0cm	70	f2	3.39	0.11	2	0.08
17PC	286.0cm	71	f0	2.63	0.03	3	0.02
17PC	286.0cm	71	f1	2.85	0.03	2	0.02
17PC	286.0cm	71	f2	3.43	0	2	0
17PC	286.0cm	72	f0	3.49	0.04	2	0.03
17PC	286.0cm	72	f1	3.16	0.06	2	0.04
17PC	286.0cm	72	f2	3.06	0	1	0
17PC	286.0cm	73	f0	3.18	0.06	3	0.04
17PC	286.0cm	73	f1	3.95	0.04	2	0.03
17PC	286.0cm	73	f2	4.01	0.03	2	0.02
17PC	286.0cm	74	f0	2.69	0.02	2	0.02
17PC	286.0cm	74	f1	3.73	0.12	3	0.07
17PC	286.0cm	74	f2	4.14	0.07	2	0.05
17PC	286.0cm	75	f0	3.18	0.01	3	0.01
17PC	286.0cm	75	f1	3.96	0.21	2	0.15
17PC	286.0cm	75	f2	3.84	0.02	2	0.02
17PC	286.0cm	76	f0	3.19	0.09	4	0.05
17PC	286.0cm	76	f1	3.48	0.1	3	0.06
17PC	286.0cm	76	f2	3.28	0.21	2	0.15
17PC	286.0cm	77	f0	3.95	0.01	3	0.01
17PC	286.0cm	77	f1	3.74	0.06	2	0.04
17PC	286.0cm	77	f2	3.78	0.06	2	0.04
17PC	286.0cm	78	f0	2.82	0.03	3	0.02
17PC	286.0cm	78	f1	3.79	0	2	0
17PC	286.0cm	78	f2	3.17	0.1	2	0.07
17PC	286.0cm	79	f0	3.22	0	1	0
17PC	286.0cm	79	f1	4.11	0	1	0
17PC	286.0cm	79	f2	4.79	0	1	0
17PC	286.0cm	80	f0	2.69	0.16	4	0.08
17PC	286.0cm	80	f1	4.29	0.11	4	0.06
17PC	286.0cm	80	f2	3.13	0.06	2	0.04
17PC	322.0cm	3	f0	4.32	0.12	2	0.08
17PC	322.0cm	3	f1	4.38	0.03	2	0.02
17PC	322.0cm	3	f2	4.38	0.14	2	0.1
17PC	322.0cm	4	f0	2.31	0.07	3	0.04
17PC	322.0cm	4	f1	3.37	0.15	2	0.11
17PC	322.0cm	4	f2	3.57	0.02	2	0.01
17PC	322.0cm	5	f0	3.65	0.12	3	0.07
17PC	322.0cm	5	f1	3.51	0.13	2	0.09
17PC	322.0cm	5	f2	3.5	0.13	2	0.09
17PC	322.0cm	6	f0	3	0.06	3	0.03
17PC	322.0cm	6	f1	3.48	0.09	2	0.06
17PC	322.0cm	6	f2	3.4	0	2	0
17PC	322.0cm	7	f0	3.01	0.06	3	0.03
17PC	322.0cm	7	f1	3.24	0.08	2	0.06
17PC	322.0cm	7	f2	3.04	0.29	2	0.21
17PC	322.0cm	8	f0	4.26	0.11	3	0.06
17PC	322.0cm	8	f1	5.37	0.37	2	0.26
17PC	322.0cm	8	f2	5.66	0.19	2	0.14
17PC	322.0cm	9	f0	3.82	0.19	3	0.11
17PC	322.0cm	9	f1	4.6	0.04	2	0.03
17PC	322.0cm	9	f2	4.54	0.02	2	0.02
17PC	322.0cm	10	f0	3.17	0.05	3	0.03
17PC	322.0cm	10	f1	2.81	0.03	2	0.02
17PC	322.0cm	10	f2	2.99	0.08	2	0.06
17PC	322.0cm	11	f0	3.52	0.01	3	0.01
17PC	322.0cm	11	f1	3.45	0.04	2	0.03
17PC	322.0cm	11	f2	3.3	0.14	2	0.1
17PC	322.0cm	12	f0	3.41	0.1	3	0.06
17PC	322.0cm	12	f1	3.93	0.01	2	0.01
17PC	322.0cm	12	f2	4.02	0	2	0
17PC	322.0cm	13	f0	3.14	0.13	3	0.07
17PC	322.0cm	13	f1	3.34	0.18	2	0.13
17PC	322.0cm	13	f2	3.52	0.03	2	0.02
17PC	322.0cm	14	f0	5.03	0.19	3	0.11
17PC	322.0cm	14	f1	4.99	0	1	0
17PC	322.0cm	15	f0	2.97	0.18	3	0.1
17PC	322.0cm	15	f1	2.99	0.11	2	0.08
17PC	322.0cm	15	f2	3.18	0.04	2	0.03
17PC	322.0cm	16	f0	4.96	0.1	3	0.06
17PC	322.0cm	16	f1	4.58	0.08	2	0.06
17PC	322.0cm	16	f2	4.95	0.01	2	0
17PC	322.0cm	17	f0	3.04	0.01	3	0.01
17PC	322.0cm	17	f1	4.21	0.02	2	0.01
17PC	322.0cm	17	f2	4.11	0.11	2	0.08
17PC	322.0cm	18	f0	4.94	0.13	3	0.07
17PC	322.0cm	18	f1	4.32	0.27	2	0.19
17PC	322.0cm	18	f2	4.51	0	1	0
17PC	322.0cm	19	f0	3.48	0.09	3	0.05
17PC	322.0cm	19	f1	3.07	0.02	2	0.02
17PC	322.0cm	19	f2	3.27	0.08	2	0.06
17PC	322.0cm	20	f0	4.11	0.1	3	0.06
17PC	322.0cm	20	f1	4.95	0.23	2	0.16
17PC	322.0cm	20	f2	4.89	0.02	2	0.01
17PC	322.0cm	21	f0	4.94	0.2	3	0.12
17PC	322.0cm	21	f1	5.53	0.14	2	0.1
17PC	322.0cm	21	f2	5.85	0.07	2	0.05
17PC	322.0cm	22	f0	2.95	0.03	3	0.02
17PC	322.0cm	22	f1	3.57	0.22	2	0.15
17PC	322.0cm	22	f2	3.76	0.02	2	0.02
17PC	322.0cm	23	f0	3.59	0.14	3	0.08
17PC	322.0cm	23	f1	4.01	0.18	2	0.13
17PC	322.0cm	23	f2	4.45	0.46	2	0.32
17PC	322.0cm	24	f0	4.77	0.04	3	0.02
17PC	322.0cm	24	f1	5.62	0.22	2	0.15
17PC	322.0cm	24	f2	5.02	0.21	2	0.15
17PC	322.0cm	25	f0	2.92	0.03	3	0.02
17PC	322.0cm	25	f1	3.46	0.02	2	0.02
17PC	322.0cm	25	f2	3.67	0.05	2	0.04
17PC	322.0cm	26	f0	3.2	0.07	3	0.04
17PC	322.0cm	26	f1	4.02	0.12	2	0.09
17PC	322.0cm	26	f2	3.99	0.28	2	0.2
17PC	322.0cm	27	f0	3.31	0.21	3	0.12
17PC	322.0cm	27	f1	3.75	0.1	2	0.07
17PC	322.0cm	27	f2	3.54	0.12	2	0.08
17PC	322.0cm	28	f0	2.62	0.09	3	0.05
17PC	322.0cm	28	f1	2.89	0.07	2	0.05
17PC	322.0cm	28	f2	2.98	0.1	2	0.07
17PC	322.0cm	29	f0	4.76	0.08	3	0.05
17PC	322.0cm	29	f1	5	0.05	2	0.03
17PC	322.0cm	29	f2	5.3	0.34	2	0.24
17PC	322.0cm	30	f0	2.83	0.05	3	0.03
17PC	322.0cm	30	f1	2.89	0	2	0
17PC	322.0cm	30	f2	2.59	0.03	2	0.02
17PC	322.0cm	31	f0	2.44	0.13	3	0.08
17PC	322.0cm	31	f1	3.88	0.19	2	0.13
17PC	322.0cm	31	f2	3.46	0.11	2	0.08
17PC	322.0cm	32	f0	5.86	0.36	3	0.21
17PC	322.0cm	32	f1	5.72	0.02	2	0.02
17PC	322.0cm	32	f2	5.72	0.08	2	0.06
17PC	322.0cm	33	f0	3.32	0.04	3	0.02
17PC	322.0cm	33	f1	3.13	0.04	2	0.03
17PC	322.0cm	33	f2	3.32	0.11	2	0.08
17PC	322.0cm	34	f0	4.27	0.11	3	0.06
17PC	322.0cm	34	f1	3.94	0	2	0
17PC	322.0cm	34	f2	3.75	0.08	2	0.06
17PC	322.0cm	35	f0	4.17	0.26	3	0.15
17PC	322.0cm	35	f1	4.28	0.02	2	0.01
17PC	322.0cm	35	f2	3.91	0.14	2	0.1
17PC	322.0cm	36	f0	4.24	0.05	3	0.03
17PC	322.0cm	36	f1	3.95	0.2	2	0.14
17PC	322.0cm	36	f2	4.32	0.12	2	0.09
17PC	322.0cm	37	f0	3.7	0.18	3	0.1
17PC	322.0cm	37	f1	3.27	0.22	2	0.15
17PC	322.0cm	37	f2	3.27	0.18	2	0.12
17PC	322.0cm	38	f0	2.66	0.16	3	0.09
17PC	322.0cm	38	f1	3.45	0.31	2	0.22
17PC	322.0cm	38	f2	4.06	0.42	2	0.3
17PC	322.0cm	39	f0	2.06	0.05	3	0.03
17PC	322.0cm	39	f1	3	0.3	2	0.21
17PC	322.0cm	39	f2	3.03	0.01	2	0.01
17PC	322.0cm	40	f0	3.92	0.16	3	0.09
17PC	322.0cm	40	f1	4.15	0.08	2	0.05
17PC	322.0cm	40	f2	4.54	0	1	0
17PC	322.0cm	41	f0	2.9	0.18	3	0.11
17PC	322.0cm	41	f1	4.21	0.03	2	0.02
17PC	322.0cm	41	f2	5.07	0.29	2	0.21
17PC	322.0cm	42	f0	4.55	0.15	3	0.09
17PC	322.0cm	42	f1	4.43	0.05	2	0.03
17PC	322.0cm	42	f2	4.33	0.1	2	0.07
17PC	322.0cm	43	f0	3.19	0.07	3	0.04
17PC	322.0cm	43	f1	4.26	0.06	2	0.04
17PC	322.0cm	43	f2	3.52	0.13	2	0.09
17PC	322.0cm	44	f0	4.2	0.08	3	0.05
17PC	322.0cm	44	f1	4.37	0.06	2	0.04
17PC	322.0cm	44	f2	4.32	0.5	2	0.35
17PC	322.0cm	45	f0	2.79	0.08	3	0.04
17PC	322.0cm	45	f1	3.58	0.05	2	0.04
17PC	322.0cm	45	f2	3.62	0.09	2	0.07
17PC	322.0cm	46	f0	3.36	0.1	3	0.06
17PC	322.0cm	46	f1	4.11	0.02	2	0.01
17PC	322.0cm	46	f2	4.14	0.13	2	0.09
17PC	322.0cm	49	f0	2.22	0.12	3	0.07
17PC	322.0cm	49	f1	2.85	0.02	2	0.01
17PC	322.0cm	49	f2	3.39	0.14	2	0.1
17PC	322.0cm	50	f0	4.24	0.17	3	0.1
17PC	322.0cm	50	f1	4.55	0.16	2	0.11
17PC	322.0cm	50	f2	3.93	0	2	0
17PC	322.0cm	51	f0	3.34	0.18	3	0.11
17PC	322.0cm	51	f1	3.21	0.05	2	0.03
17PC	322.0cm	51	f2	3.23	0.17	2	0.12
17PC	322.0cm	52	f0	4.15	0.1	3	0.06
17PC	322.0cm	52	f1	4.32	0.02	2	0.02
17PC	322.0cm	52	f2	4.37	0.11	2	0.08
17PC	322.0cm	53	f0	3.8	0.16	3	0.09
17PC	322.0cm	53	f1	3.97	0.1	2	0.07
17PC	322.0cm	53	f2	4.06	0.21	2	0.15
17PC	322.0cm	54	f0	3.21	0.05	3	0.03
17PC	322.0cm	54	f1	3.62	0.04	2	0.03
17PC	322.0cm	54	f2	3.45	0.18	2	0.13
17PC	322.0cm	55	f0	3.51	0.08	3	0.04
17PC	322.0cm	55	f1	4.17	0.07	2	0.05
17PC	322.0cm	55	f2	3.95	0	1	0
17PC	322.0cm	56	f0	4.23	0.09	3	0.05
17PC	322.0cm	56	f1	4.8	0.17	2	0.12
17PC	322.0cm	56	f2	5.17	0.03	2	0.02
17PC	322.0cm	57	f0	2.91	0.08	3	0.05
17PC	322.0cm	57	f1	3.53	0.01	2	0.01
17PC	322.0cm	57	f2	3.66	0.03	2	0.02
17PC	322.0cm	58	f0	3.18	0.13	3	0.07
17PC	322.0cm	58	f1	3.83	0.04	2	0.03
17PC	322.0cm	58	f2	3.81	0.11	2	0.08
17PC	322.0cm	59	f0	4.36	0.15	3	0.09
17PC	322.0cm	59	f1	5.35	0.2	2	0.14
17PC	322.0cm	59	f2	5.48	0.24	2	0.17
17PC	322.0cm	60	f0	2.61	0.09	3	0.05
17PC	322.0cm	60	f1	3.38	0.22	2	0.15
17PC	322.0cm	60	f2	4.16	0.1	2	0.07
17PC	322.0cm	61	f0	3.54	0.16	4	0.08
17PC	322.0cm	61	f1	4.03	0.08	2	0.06
17PC	322.0cm	61	f2	4.16	0.16	2	0.11
17PC	322.0cm	62	f0	2.91	0.19	3	0.11
17PC	322.0cm	62	f1	3.36	0.1	2	0.07
17PC	322.0cm	62	f2	3.61	0.03	2	0.02
17PC	322.0cm	63	f0	3.75	0.2	3	0.11
17PC	322.0cm	63	f1	4.63	0.18	3	0.11
17PC	322.0cm	63	f2	4.59	0.06	3	0.03
17PC	322.0cm	64	f0	3.54	0.11	3	0.07
17PC	322.0cm	64	f1	4.48	0.11	2	0.08
17PC	322.0cm	64	f2	4.1	0.05	2	0.04
17PC	322.0cm	65	f0	3.6	0.02	3	0.01
17PC	322.0cm	65	f1	3.79	0.17	2	0.12
17PC	322.0cm	65	f2	3.67	0.05	2	0.04
17PC	322.0cm	66	f0	3.86	0.13	3	0.07
17PC	322.0cm	66	f1	5.61	0.17	2	0.12
17PC	322.0cm	66	f2	5.22	0	2	0
17PC	322.0cm	67	f0	2.62	0	1	0
17PC	322.0cm	67	f1	3.26	0.15	2	0.11
17PC	322.0cm	67	f2	3.47	0.3	2	0.21
17PC	322.0cm	68	f0	5.7	0.6	3	0.35
17PC	322.0cm	68	f1	5.74	0.05	2	0.04
17PC	322.0cm	68	f2	6.09	0.07	2	0.05
17PC	322.0cm	69	f0	3.4	0.16	3	0.09
17PC	322.0cm	69	f1	3.94	0.28	2	0.2
17PC	322.0cm	69	f2	4.15	0.07	2	0.05
17PC	322.0cm	70	f0	3.16	0.01	3	0
17PC	322.0cm	70	f1	3.35	0	2	0
17PC	322.0cm	70	f2	3.13	0.08	2	0.06
17PC	322.0cm	71	f0	2.77	0.04	3	0.02
17PC	322.0cm	71	f1	3.61	0.13	2	0.09
17PC	322.0cm	71	f2	4.18	0.11	2	0.08
17PC	322.0cm	72	f0	4.2	0.14	3	0.08
17PC	322.0cm	72	f1	4.81	0.15	2	0.1
17PC	322.0cm	72	f2	5.66	0.09	2	0.06
17PC	322.0cm	73	f0	3.19	0.05	3	0.03
17PC	322.0cm	73	f1	3.42	0.04	2	0.03
17PC	322.0cm	73	f2	3.18	0.04	2	0.03
17PC	322.0cm	74	f0	3.32	0.06	3	0.03
17PC	322.0cm	74	f1	3.64	0.22	2	0.15
17PC	322.0cm	74	f2	4.04	0.01	2	0
17PC	322.0cm	75	f0	3.08	0.05	3	0.03
17PC	322.0cm	75	f1	4.23	0.28	2	0.19
17PC	322.0cm	75	f2	4.2	0.07	2	0.05
17PC	322.0cm	76	f0	2.85	0.06	3	0.04
17PC	322.0cm	76	f1	3.74	0.21	2	0.15
17PC	322.0cm	76	f2	3.7	0.12	2	0.09
17PC	322.0cm	77	f0	3.97	0.04	3	0.02
17PC	322.0cm	77	f1	4.24	0.13	2	0.09
17PC	322.0cm	77	f2	3.95	0.01	2	0
17PC	322.0cm	78	f0	2.94	0.08	3	0.05
17PC	322.0cm	78	f1	3.61	0.07	2	0.05
17PC	322.0cm	78	f2	3.65	0.11	2	0.08
17PC	322.0cm	79	f0	4.44	0.09	3	0.05
17PC	322.0cm	79	f1	4.03	0.16	2	0.12
17PC	322.0cm	79	f2	3.96	0.04	2	0.03
17PC	322.0cm	83	f0	3.79	0.27	3	0.15
17PC	322.0cm	83	f1	4.46	0.27	2	0.19
17PC	322.0cm	83	f2	4.29	0.05	2	0.03
17PC	322.0cm	84	f0	3.99	0.03	3	0.01
17PC	322.0cm	84	f1	4.02	0.17	2	0.12
17PC	322.0cm	84	f2	4.33	0.18	2	0.13
17PC	378.0cm	1	f0	3.09	0.01	3	0.01
17PC	378.0cm	1	f1	3.17	0.04	2	0.03
17PC	378.0cm	2	f0	2.8	0	1	0
17PC	378.0cm	2	f1	2.87	0.32	2	0.23
17PC	378.0cm	3	f0	2.64	0.03	3	0.02
17PC	378.0cm	3	f1	3.21	0.23	2	0.16
17PC	378.0cm	4	f0	1.77	0.1	3	0.06
17PC	378.0cm	4	f1	1.95	0.24	2	0.17
17PC	378.0cm	5	f0	2.72	0.01	3	0.01
17PC	378.0cm	5	f1	3.58	0.05	2	0.04
17PC	378.0cm	6	f0	3.26	0.13	3	0.07
17PC	378.0cm	6	f1	4.01	0.03	2	0.02
17PC	378.0cm	7	f0	3.57	0.09	3	0.05
17PC	378.0cm	7	f1	2.98	0.06	2	0.04
17PC	378.0cm	8	f0	2.91	0.03	3	0.02
17PC	378.0cm	8	f1	2.9	0.09	2	0.07
17PC	378.0cm	9	f0	3.13	0.04	3	0.02
17PC	378.0cm	9	f1	3.28	0.09	2	0.06
17PC	378.0cm	10	f0	2.8	0.07	3	0.04
17PC	378.0cm	10	f1	3.01	0.06	2	0.04
17PC	378.0cm	11	f0	3.62	0.1	3	0.06
17PC	378.0cm	11	f1	3.56	0.05	2	0.04
17PC	378.0cm	12	f0	2.72	0.15	3	0.09
17PC	378.0cm	12	f1	2.7	0	1	0
17PC	378.0cm	13	f0	3.71	0.12	3	0.07
17PC	378.0cm	13	f1	3.75	0.04	2	0.03
17PC	378.0cm	14	f0	3.66	0.02	3	0.01
17PC	378.0cm	14	f1	4.38	0.22	2	0.16
17PC	378.0cm	15	f0	3.78	0.22	3	0.13
17PC	378.0cm	15	f1	3.2	0.06	2	0.04
17PC	378.0cm	16	f0	2.1	0.05	3	0.03
17PC	378.0cm	16	f1	2.78	0.01	2	0.01
17PC	378.0cm	17	f0	2.15	0.08	3	0.04
17PC	378.0cm	17	f1	2.85	0.01	2	0
17PC	378.0cm	18	f0	1.7	0.01	3	0.01
17PC	378.0cm	18	f1	3.03	0.14	2	0.1
17PC	378.0cm	19	f0	3.78	0.05	3	0.03
17PC	378.0cm	19	f1	3.91	0.06	2	0.04
17PC	378.0cm	20	f0	3.07	0.13	3	0.07
17PC	378.0cm	20	f1	2.64	0.02	2	0.02
17PC	378.0cm	21	f0	3.55	0.05	3	0.03
17PC	378.0cm	21	f1	3.71	0.14	2	0.1
17PC	378.0cm	22	f0	2.08	0.09	3	0.05
17PC	378.0cm	22	f1	2.99	0.02	2	0.01
17PC	378.0cm	23	f0	2.22	0.15	3	0.09
17PC	378.0cm	23	f1	2.84	0.11	2	0.08
17PC	378.0cm	24	f0	4.11	0.22	3	0.13
17PC	378.0cm	24	f1	3.78	0.05	2	0.04
17PC	378.0cm	25	f0	3.69	0.21	3	0.12
17PC	378.0cm	25	f1	3.69	0.04	2	0.03
17PC	378.0cm	26	f0	3.5	0.09	3	0.05
17PC	378.0cm	26	f1	4.11	0.08	2	0.06
17PC	378.0cm	27	f0	2.91	0.14	3	0.08
17PC	378.0cm	27	f1	3.9	0.11	2	0.08
17PC	378.0cm	28	f0	3.16	0.05	3	0.03
17PC	378.0cm	28	f1	3.73	0.13	2	0.09
17PC	378.0cm	29	f0	4.28	0.24	3	0.14
17PC	378.0cm	29	f1	4.9	0.13	2	0.09
17PC	378.0cm	30	f0	2.36	0.13	3	0.07
17PC	378.0cm	30	f1	3.13	0.03	2	0.02
17PC	378.0cm	31	f0	3.45	0.06	3	0.03
17PC	378.0cm	31	f1	4.38	0.01	2	0.01
17PC	378.0cm	32	f0	3.12	0.24	3	0.14
17PC	378.0cm	32	f1	3.27	0.15	2	0.11
17PC	378.0cm	33	f0	2.37	0.05	3	0.03
17PC	378.0cm	33	f1	1.99	0.08	2	0.06
17PC	378.0cm	34	f0	2.86	0.22	3	0.13
17PC	378.0cm	34	f1	3.44	0.19	2	0.13
17PC	378.0cm	35	f0	2.87	0.12	3	0.07
17PC	378.0cm	35	f1	2.96	0.1	2	0.07
17PC	378.0cm	36	f0	2.43	0.03	3	0.02
17PC	378.0cm	36	f1	2.98	0.01	2	0.01
17PC	378.0cm	37	f0	2.86	0.14	3	0.08
17PC	378.0cm	37	f1	2.79	0.08	2	0.06
17PC	378.0cm	38	f0	3.17	0.04	3	0.02
17PC	378.0cm	38	f1	4.47	0.2	2	0.14
17PC	378.0cm	39	f0	2.39	0.07	3	0.04
17PC	378.0cm	39	f1	2.61	0.07	2	0.05
17PC	378.0cm	40	f0	3.45	0.13	3	0.07
17PC	378.0cm	40	f1	3.25	0.09	2	0.07
17PC	378.0cm	41	f0	4.1	0.03	3	0.02
17PC	378.0cm	41	f1	4.31	0.17	2	0.12
17PC	378.0cm	42	f0	3.15	0.07	3	0.04
17PC	378.0cm	42	f1	3.66	0.02	2	0.01
17PC	378.0cm	43	f0	2.9	0.03	3	0.02
17PC	378.0cm	43	f1	3.3	0	2	0
17PC	378.0cm	44	f0	2.46	0.08	3	0.05
17PC	378.0cm	44	f1	2.98	0.06	2	0.04
17PC	378.0cm	45	f0	3.82	0.14	3	0.08
17PC	378.0cm	45	f1	3.54	0.05	2	0.03
17PC	378.0cm	46	f0	3.9	0.1	3	0.06
17PC	378.0cm	46	f1	3.75	0.3	2	0.22
17PC	378.0cm	47	f0	3.11	0.2	3	0.12
17PC	378.0cm	47	f1	3.4	0.21	2	0.15
17PC	378.0cm	48	f0	4.12	0.08	3	0.05
17PC	378.0cm	48	f1	4.8	0.23	2	0.16
17PC	378.0cm	49	f0	3.72	0.18	3	0.1
17PC	378.0cm	49	f1	4.4	0.1	2	0.07
17PC	378.0cm	50	f0	3.11	0.05	3	0.03
17PC	378.0cm	50	f1	3.5	0.11	2	0.08
17PC	378.0cm	51	f0	2.53	0.03	3	0.02
17PC	378.0cm	51	f1	2.91	0.11	2	0.08
17PC	378.0cm	52	f0	2.77	0.22	3	0.13
17PC	378.0cm	52	f1	3.23	0.01	2	0.01
17PC	378.0cm	53	f0	4.39	0.12	3	0.07
17PC	378.0cm	53	f1	4.77	0.18	2	0.13
17PC	378.0cm	54	f0	3.04	0.09	3	0.05
17PC	378.0cm	54	f1	3.19	0.08	2	0.05
17PC	378.0cm	56	f0	3.59	0.24	3	0.14
17PC	378.0cm	56	f1	3.84	0.15	2	0.11
17PC	378.0cm	57	f0	3.61	0.04	3	0.02
17PC	378.0cm	57	f1	4.19	0.11	2	0.08
17PC	378.0cm	58	f0	2.49	0.22	3	0.13
17PC	378.0cm	58	f1	3.64	0.23	2	0.16
17PC	378.0cm	59	f0	4.03	0.02	3	0.01
17PC	378.0cm	59	f1	3.62	0.02	2	0.02
17PC	378.0cm	60	f0	3.85	0.26	3	0.15
17PC	378.0cm	60	f1	4.06	0.1	2	0.07
17PC	378.0cm	61	f0	2.19	0.11	3	0.06
17PC	378.0cm	61	f1	2.2	0.09	2	0.06
17PC	378.0cm	62	f0	2.03	0.13	3	0.08
17PC	378.0cm	62	f1	2.51	0.07	2	0.05
17PC	378.0cm	63	f0	3.03	0.05	2	0.04
17PC	378.0cm	63	f1	2.92	0.06	2	0.04
17PC	378.0cm	64	f0	2.75	0.1	3	0.06
17PC	378.0cm	64	f1	3.49	0.15	2	0.11
17PC	378.0cm	65	f0	3.19	0.02	3	0.01
17PC	378.0cm	65	f1	3.45	0.04	2	0.03
17PC	378.0cm	66	f0	3.72	0.03	3	0.02
17PC	378.0cm	66	f1	4.56	0.09	2	0.06
17PC	378.0cm	67	f0	2.3	0.06	3	0.04
17PC	378.0cm	67	f1	3.52	0.02	2	0.02
17PC	378.0cm	68	f0	2.74	0.03	3	0.02
17PC	378.0cm	68	f1	3.18	0	2	0
17PC	378.0cm	69	f0	2.6	0.07	3	0.04
17PC	378.0cm	69	f1	3.82	0.04	2	0.03
17PC	378.0cm	70	f0	2.08	0.08	3	0.05
17PC	378.0cm	70	f1	2.96	0	2	0
17PC	378.0cm	71	f0	1.9	0.05	3	0.03
17PC	378.0cm	71	f1	3.04	0.15	2	0.1
17PC	378.0cm	72	f0	2.95	0.16	3	0.09
17PC	378.0cm	72	f1	2.91	0.05	2	0.04
17PC	378.0cm	73	f0	2.83	0.19	3	0.11
17PC	378.0cm	73	f1	2.79	0.02	2	0.01
17PC	378.0cm	74	f0	2.5	0.06	3	0.03
17PC	378.0cm	74	f1	2.8	0.1	2	0.07
17PC	378.0cm	75	f0	2.69	0.21	3	0.12
17PC	378.0cm	75	f1	2.79	0.05	2	0.04
17PC	378.0cm	76	f0	3.21	0.28	3	0.16
17PC	378.0cm	76	f1	3.28	0.09	2	0.07
17PC	378.0cm	77	f0	2.34	0.03	3	0.02
17PC	378.0cm	77	f1	2.79	0.11	2	0.08
17PC	378.0cm	78	f0	3.53	0.22	3	0.13
17PC	378.0cm	78	f1	4.71	0.13	2	0.09
17PC	378.0cm	79	f0	2.08	0.09	3	0.05
17PC	378.0cm	79	f1	2.75	0.01	2	0.01
17PC	378.0cm	80	f0	4.25	0.04	3	0.02
17PC	378.0cm	80	f1	4.75	0.07	2	0.05
17PC	400.0cm	1	f0	2.73	0.11	5	0.05
17PC	400.0cm	1	f1	3.34	0.1	4	0.05
17PC	400.0cm	1	f2	3.13	0.01	2	0
17PC	400.0cm	2	f0	2.6	0.16	5	0.07
17PC	400.0cm	2	f1	3.11	0.12	4	0.06
17PC	400.0cm	2	f2	3.3	0.04	2	0.03
17PC	400.0cm	3	f0	3.22	0.14	5	0.06
17PC	400.0cm	3	f1	3.36	0.1	4	0.05
17PC	400.0cm	3	f2	3.23	0.08	2	0.05
17PC	400.0cm	4	f0	2.37	0.2	3	0.11
17PC	400.0cm	4	f1	2.93	0.06	2	0.04
17PC	400.0cm	4	f2	2.76	0.14	2	0.1
17PC	400.0cm	5	f0	3.19	0.25	3	0.15
17PC	400.0cm	5	f1	3.22	0.15	2	0.1
17PC	400.0cm	5	f2	2.89	0.11	2	0.07
17PC	400.0cm	6	f0	2.46	0.04	3	0.03
17PC	400.0cm	6	f1	2.49	0.09	2	0.06
17PC	400.0cm	6	f2	3.1	0.14	2	0.1
17PC	400.0cm	7	f0	2.92	0.08	3	0.05
17PC	400.0cm	7	f1	5.66	0.22	2	0.15
17PC	400.0cm	7	f2	5.58	0.17	2	0.12
17PC	400.0cm	8	f0	2.91	0.07	3	0.04
17PC	400.0cm	8	f1	3.07	0.04	2	0.03
17PC	400.0cm	8	f2	3.52	0.14	2	0.1
17PC	400.0cm	9	f0	4.21	0.19	3	0.11
17PC	400.0cm	9	f1	4.43	0.15	2	0.11
17PC	400.0cm	9	f2	4.11	0.24	2	0.17
17PC	400.0cm	10	f0	4.18	0.05	3	0.03
17PC	400.0cm	10	f1	4.98	0.56	2	0.4
17PC	400.0cm	10	f2	3.85	0.01	2	0.01
17PC	400.0cm	11	f0	3.63	0.08	3	0.04
17PC	400.0cm	11	f1	4.02	0.05	2	0.03
17PC	400.0cm	11	f2	3.2	0.12	2	0.09
17PC	400.0cm	12	f0	3.44	0.28	3	0.16
17PC	400.0cm	12	f1	4.39	0.12	2	0.08
17PC	400.0cm	12	f2	3.75	0.11	2	0.08
17PC	400.0cm	13	f0	3.2	0.07	3	0.04
17PC	400.0cm	13	f1	3.75	0.1	2	0.07
17PC	400.0cm	13	f2	3.16	0.08	2	0.06
17PC	400.0cm	14	f0	3.62	0.28	3	0.16
17PC	400.0cm	14	f1	4.22	0.16	3	0.09
17PC	400.0cm	14	f2	4.04	0.12	3	0.07
17PC	400.0cm	15	f0	3.51	0.11	3	0.06
17PC	400.0cm	15	f1	4.39	0.24	2	0.17
17PC	400.0cm	15	f2	3.97	0.36	2	0.25
17PC	400.0cm	16	f0	2.67	0.04	3	0.02
17PC	400.0cm	16	f1	2.99	0.14	3	0.08
17PC	400.0cm	16	f2	2.76	0.26	3	0.15
17PC	400.0cm	17	f0	2.45	0.07	3	0.04
17PC	400.0cm	17	f1	2.86	0.14	2	0.1
17PC	400.0cm	17	f2	2.72	0.16	2	0.11
17PC	400.0cm	18	f0	2.84	0.12	3	0.07
17PC	400.0cm	18	f1	2.5	0.19	2	0.14
17PC	400.0cm	18	f2	2.95	0.27	2	0.19
17PC	400.0cm	19	f0	2.29	0.09	3	0.05
17PC	400.0cm	19	f1	2.74	0.1	2	0.07
17PC	400.0cm	19	f2	3.09	0.56	2	0.4
17PC	400.0cm	20	f0	3.83	0.03	3	0.02
17PC	400.0cm	20	f1	4.12	0.16	2	0.11
17PC	400.0cm	20	f2	4.09	0.21	2	0.15
17PC	400.0cm	21	f0	3.37	0.04	3	0.02
17PC	400.0cm	21	f1	4.2	0.11	2	0.08
17PC	400.0cm	21	f2	4.45	0.07	2	0.05
17PC	400.0cm	22	f0	3	0.02	3	0.01
17PC	400.0cm	22	f1	3.5	0.17	2	0.12
17PC	400.0cm	22	f2	3.44	0.13	2	0.09
17PC	400.0cm	23	f0	4.63	0.11	3	0.06
17PC	400.0cm	23	f1	5.02	0.02	3	0.01
17PC	400.0cm	23	f2	5.45	0.08	3	0.04
17PC	400.0cm	24	f0	2.86	0.11	3	0.07
17PC	400.0cm	24	f1	3.29	0.13	3	0.08
17PC	400.0cm	24	f2	3.35	0.11	3	0.07
17PC	400.0cm	25	f0	3.01	0.22	3	0.12
17PC	400.0cm	25	f1	2.86	0.22	2	0.15
17PC	400.0cm	25	f2	2.77	0	2	0
17PC	400.0cm	26	f0	3.02	0.07	3	0.04
17PC	400.0cm	26	f1	3.8	0.17	2	0.12
17PC	400.0cm	26	f2	3.93	0.08	2	0.05
17PC	400.0cm	27	f0	2.07	0.11	3	0.06
17PC	400.0cm	27	f1	2.84	0.1	2	0.07
17PC	400.0cm	27	f2	2.89	0	2	0
17PC	400.0cm	28	f0	2.51	0.18	3	0.11
17PC	400.0cm	28	f1	3.35	0.01	2	0.01
17PC	400.0cm	28	f2	3.45	0.05	2	0.04
17PC	400.0cm	29	f0	3.39	0.16	3	0.09
17PC	400.0cm	29	f1	2.58	0.11	2	0.08
17PC	400.0cm	29	f2	3.12	0.02	2	0.02
17PC	400.0cm	30	f0	3.35	0.07	3	0.04
17PC	400.0cm	30	f1	3.49	0.15	3	0.09
17PC	400.0cm	30	f2	3.22	0.09	3	0.05
17PC	400.0cm	31	f0	3.64	0.08	3	0.04
17PC	400.0cm	31	f1	4.34	0.16	3	0.09
17PC	400.0cm	31	f2	3.55	0.11	2	0.08
17PC	400.0cm	32	f0	3.24	0.16	3	0.09
17PC	400.0cm	32	f1	2.86	0.24	2	0.17
17PC	400.0cm	32	f2	2.99	0.07	2	0.05
17PC	400.0cm	33	f0	3.59	0.13	3	0.08
17PC	400.0cm	33	f1	4.18	0.05	2	0.04
17PC	400.0cm	33	f2	3.88	0.27	2	0.19
17PC	400.0cm	34	f0	3.9	0.11	3	0.06
17PC	400.0cm	34	f1	3.53	0.07	2	0.05
17PC	400.0cm	34	f2	3.27	0.03	2	0.02
17PC	400.0cm	35	f0	2.7	0.02	3	0.01
17PC	400.0cm	35	f1	2.7	0.05	2	0.04
17PC	400.0cm	35	f2	2.78	0.03	2	0.02
17PC	400.0cm	36	f0	3.13	0.06	3	0.04
17PC	400.0cm	36	f1	2.89	0.13	2	0.09
17PC	400.0cm	36	f2	2.56	0.07	2	0.05
17PC	400.0cm	37	f0	3.17	0.03	4	0.02
17PC	400.0cm	37	f1	3.5	0.02	2	0.02
17PC	400.0cm	37	f2	3.98	0.35	2	0.25
17PC	400.0cm	38	f0	2.92	0.1	4	0.05
17PC	400.0cm	38	f1	3.34	0.03	2	0.02
17PC	400.0cm	38	f2	3.43	0.07	2	0.05
17PC	400.0cm	39	f0	2.68	0.12	4	0.06
17PC	400.0cm	39	f1	3.43	0.13	2	0.09
17PC	400.0cm	39	f2	3.54	0.21	2	0.15
17PC	400.0cm	40	f0	2.51	0.09	3	0.05
17PC	400.0cm	40	f1	2.16	0.04	2	0.03
17PC	400.0cm	40	f2	2.09	0.01	2	0.01
17PC	400.0cm	41	f0	3.14	0.21	3	0.12
17PC	400.0cm	41	f1	3.54	0.05	2	0.03
17PC	400.0cm	41	f2	2.68	0.02	2	0.01
17PC	400.0cm	42	f0	2.72	0.01	3	0.01
17PC	400.0cm	42	f1	4.02	0.01	3	0.01
17PC	400.0cm	42	f2	3.87	0.13	2	0.09
17PC	400.0cm	43	f0	3.3	0.01	3	0.01
17PC	400.0cm	43	f1	3.41	0.06	2	0.04
17PC	400.0cm	43	f2	3.14	0	2	0
17PC	400.0cm	44	f0	2.59	0.1	4	0.05
17PC	400.0cm	44	f1	3.13	0.1	3	0.06
17PC	400.0cm	44	f2	2.84	0.01	2	0.01
17PC	400.0cm	45	f0	4.17	0.15	3	0.08
17PC	400.0cm	45	f1	5.1	0.18	4	0.09
17PC	400.0cm	45	f2	4.75	0.13	2	0.09
17PC	400.0cm	46	f0	3.6	0.13	3	0.07
17PC	400.0cm	46	f1	4.2	0.05	3	0.03
17PC	400.0cm	46	f2	4.02	0.23	2	0.16
17PC	400.0cm	47	f0	3.17	0.1	3	0.06
17PC	400.0cm	47	f1	3.85	0.03	3	0.02
17PC	400.0cm	47	f2	4.02	0.1	3	0.06
17PC	400.0cm	48	f0	3.98	0.1	3	0.06
17PC	400.0cm	48	f1	4.34	0.11	3	0.07
17PC	400.0cm	48	f2	3.67	0.22	2	0.15
17PC	400.0cm	49	f0	2.6	0.03	3	0.02
17PC	400.0cm	49	f1	4.04	0.03	3	0.02
17PC	400.0cm	49	f2	4.04	0.2	2	0.14
17PC	400.0cm	50	f0	2.69	0.08	3	0.05
17PC	400.0cm	50	f1	3	0.21	2	0.15
17PC	400.0cm	50	f2	3.07	0.19	2	0.13
17PC	400.0cm	51	f0	2.69	0.22	3	0.13
17PC	400.0cm	51	f1	3.78	0.19	2	0.14
17PC	400.0cm	51	f2	3.08	0.05	2	0.04
17PC	400.0cm	52	f0	3.06	0.04	3	0.02
17PC	400.0cm	52	f1	3.49	0.1	3	0.05
17PC	400.0cm	52	f2	3.39	0.08	2	0.05
17PC	400.0cm	53	f0	3.03	0.07	4	0.04
17PC	400.0cm	53	f1	2.96	0.13	2	0.09
17PC	400.0cm	53	f2	2.96	0.03	2	0.02
17PC	400.0cm	55	f0	2.76	0.11	6	0.04
17PC	400.0cm	55	f1	3.75	0.72	4	0.36
17PC	400.0cm	55	f2	6.01	0	1	0
17PC	400.0cm	56	f0	3.35	0.18	2	0.13
17PC	400.0cm	56	f1	3.17	0.37	3	0.21
17PC	400.0cm	57	f0	3.36	0	1	0
17PC	400.0cm	57	f1	3.7	0.2	3	0.12
17PC	400.0cm	57	f2	3.39	0.22	2	0.16
17PC	400.0cm	58	f0	3.67	0	1	0
17PC	400.0cm	58	f1	3.97	0	1	0
17PC	400.0cm	59	f0	3.7	0.16	4	0.08
17PC	400.0cm	59	f1	3.08	0.24	3	0.14
17PC	400.0cm	59	f2	3.34	0.16	2	0.11
17PC	400.0cm	60	f0	3.16	0.12	4	0.06
17PC	400.0cm	60	f1	3.97	0.17	3	0.1
17PC	400.0cm	60	f2	3.92	0.04	2	0.03
17PC	400.0cm	61	f0	3.1	0.15	6	0.06
17PC	400.0cm	61	f1	3.54	0.16	3	0.09
17PC	400.0cm	61	f2	3.3	0.19	3	0.11
17PC	400.0cm	62	f0	2.64	0.06	3	0.04
17PC	400.0cm	62	f1	2.83	0.05	2	0.04
17PC	400.0cm	62	f2	2.87	0.02	2	0.01
17PC	400.0cm	63	f0	3.5	0.15	3	0.08
17PC	400.0cm	63	f1	3.76	0.23	2	0.16
17PC	400.0cm	63	f2	3.51	0.08	2	0.06
17PC	400.0cm	64	f0	3.79	0.13	3	0.07
17PC	400.0cm	64	f1	4.22	0.02	2	0.01
17PC	400.0cm	64	f2	3.84	0.44	2	0.31
17PC	400.0cm	65	f0	4.33	0.12	3	0.07
17PC	400.0cm	65	f1	4.27	0.15	2	0.11
17PC	400.0cm	65	f2	4.04	0.02	2	0.01
17PC	400.0cm	66	f0	3.27	0.09	3	0.05
17PC	400.0cm	66	f1	3.68	0.05	2	0.04
17PC	400.0cm	66	f2	3.59	0.14	2	0.1
17PC	400.0cm	67	f0	2.84	0.16	3	0.09
17PC	400.0cm	67	f1	2.74	0	2	0
17PC	400.0cm	67	f2	2.86	0.11	2	0.08
17PC	400.0cm	68	f0	2.76	0.14	3	0.08
17PC	400.0cm	68	f1	3.79	0.08	2	0.06
17PC	400.0cm	68	f2	4.38	0.15	2	0.1
17PC	400.0cm	69	f0	2.14	0.11	3	0.07
17PC	400.0cm	69	f1	2.12	0.01	2	0.01
17PC	400.0cm	69	f2	2.51	0.05	2	0.03
17PC	400.0cm	70	f0	4.86	0.26	3	0.15
17PC	400.0cm	70	f1	4.9	0.1	2	0.07
17PC	400.0cm	71	f0	2.83	0.1	3	0.06
17PC	400.0cm	71	f1	3.32	0.11	2	0.08
17PC	400.0cm	72	f0	3.57	0.14	3	0.08
17PC	400.0cm	72	f1	3.8	0.02	2	0.02
17PC	400.0cm	73	f0	4.24	0.08	3	0.04
17PC	400.0cm	73	f1	3.99	0.08	2	0.06
17PC	400.0cm	74	f0	3.25	0.1	3	0.06
17PC	400.0cm	74	f1	4.45	0.2	2	0.14
17PC	400.0cm	75	f0	2.86	0.12	3	0.07
17PC	400.0cm	75	f1	2.93	0.07	2	0.05
17PC	400.0cm	76	f0	3.29	0.1	3	0.06
17PC	400.0cm	76	f1	3.84	0.47	2	0.33
17PC	400.0cm	77	f0	3.98	0.02	3	0.01
17PC	400.0cm	77	f1	4.11	0.13	2	0.1
17PC	400.0cm	78	f0	3.07	0.07	3	0.04
17PC	400.0cm	78	f1	2.66	0.07	2	0.05
17PC	400.0cm	79	f0	3.12	0.1	3	0.06
17PC	400.0cm	79	f1	3.86	0.01	2	0.01
17PC	400.0cm	80	f0	3.63	0.11	3	0.06
17PC	400.0cm	80	f1	3.65	0.19	2	0.14
17PC	442.0cm	1	f0	2.97	0.07	3	0.04
17PC	442.0cm	1	f1	3.97	0.47	2	0.33
17PC	442.0cm	5	f0	3.28	0.1	3	0.06
17PC	442.0cm	5	f1	3.04	0.06	2	0.05
17PC	442.0cm	9	f0	2.45	0.01	3	0
17PC	442.0cm	9	f1	3.11	0.14	2	0.1
17PC	442.0cm	12	f0	2.97	0.16	3	0.09
17PC	442.0cm	12	f1	3.77	0.05	2	0.03
17PC	442.0cm	13	f0	3.53	0.04	3	0.02
17PC	442.0cm	13	f1	3.73	0.03	2	0.02
17PC	442.0cm	14	f0	2.8	0.04	3	0.02
17PC	442.0cm	14	f1	2.82	0.07	2	0.05
17PC	442.0cm	15	f0	3.69	0.07	3	0.04
17PC	442.0cm	15	f1	3.63	0.23	2	0.16
17PC	442.0cm	17	f0	3.47	0.05	3	0.03
17PC	442.0cm	17	f1	4.07	0.11	2	0.08
17PC	442.0cm	18	f0	3.4	0.04	3	0.02
17PC	442.0cm	18	f1	3.2	0.07	2	0.05
17PC	442.0cm	19	f0	2.55	0.06	3	0.04
17PC	442.0cm	19	f1	3.11	0.11	2	0.08
17PC	442.0cm	25	f0	3.08	0.11	3	0.06
17PC	442.0cm	25	f1	2.78	0.11	2	0.08
17PC	442.0cm	26	f0	2.48	0.15	3	0.09
17PC	442.0cm	26	f1	1.97	0.21	2	0.15
17PC	442.0cm	27	f0	3.72	0.09	3	0.05
17PC	442.0cm	27	f1	4	0.03	2	0.02
17PC	442.0cm	28	f0	3.59	0.37	3	0.21
17PC	442.0cm	28	f1	3.58	0.11	2	0.08
17PC	442.0cm	29	f0	2.98	0.41	3	0.24
17PC	442.0cm	29	f1	2.68	0.09	2	0.06
17PC	442.0cm	30	f0	2.67	0.16	3	0.09
17PC	442.0cm	30	f1	3.18	0.06	2	0.04
17PC	442.0cm	31	f0	3.17	0.08	3	0.05
17PC	442.0cm	31	f1	2.3	0.16	2	0.11
17PC	442.0cm	32	f0	2.42	0.08	3	0.04
17PC	442.0cm	32	f1	2.62	0.05	2	0.03
17PC	442.0cm	33	f0	3.92	0.19	3	0.11
17PC	442.0cm	33	f1	4.43	0.32	2	0.23
17PC	442.0cm	34	f0	3.11	0.05	3	0.03
17PC	442.0cm	34	f1	3.38	0.05	3	0.03
17PC	442.0cm	35	f0	3.31	0.11	3	0.07
17PC	442.0cm	35	f1	4.47	0.1	2	0.07
17PC	442.0cm	36	f0	2.48	0.11	3	0.06
17PC	442.0cm	36	f1	2.97	0.06	2	0.04
17PC	442.0cm	37	f0	3.22	0.11	3	0.07
17PC	442.0cm	37	f1	3.31	0.16	2	0.12
17PC	442.0cm	38	f0	2.95	0.06	3	0.03
17PC	442.0cm	38	f1	3.64	0.04	3	0.02
17PC	442.0cm	39	f0	2.47	0.09	3	0.05
17PC	442.0cm	39	f1	2.47	0.16	2	0.11
17PC	442.0cm	40	f0	2.89	0.13	3	0.07
17PC	442.0cm	40	f1	2.83	0.15	3	0.09
17PC	442.0cm	41	f0	3.32	0.14	3	0.08
17PC	442.0cm	41	f1	4.78	0.25	2	0.18
17PC	442.0cm	42	f0	3.58	0.07	3	0.04
17PC	442.0cm	42	f1	3.76	0.06	2	0.04
17PC	442.0cm	43	f0	4.1	0.13	3	0.07
17PC	442.0cm	43	f1	4.53	0.22	2	0.16
17PC	442.0cm	44	f0	2.8	0.08	3	0.05
17PC	442.0cm	44	f1	3.18	0	2	0
17PC	442.0cm	45	f0	2.65	0.09	3	0.05
17PC	442.0cm	45	f1	2.79	0.1	2	0.07
17PC	442.0cm	46	f0	3.4	0.12	3	0.07
17PC	442.0cm	46	f1	3.52	0.11	3	0.06
17PC	442.0cm	47	f0	2.7	0.09	3	0.05
17PC	442.0cm	47	f1	2.42	0.06	2	0.04
17PC	442.0cm	48	f0	3.67	0.23	3	0.13
17PC	442.0cm	48	f1	3.72	0.19	3	0.11
17PC	442.0cm	49	f0	3.53	0.11	3	0.06
17PC	442.0cm	49	f1	4.52	0.05	2	0.04
17PC	442.0cm	50	f0	3.42	0.18	3	0.1
17PC	442.0cm	50	f1	3.96	0.21	2	0.15
17PC	442.0cm	51	f0	3.13	0.04	3	0.03
17PC	442.0cm	51	f1	3.74	0.19	2	0.13
17PC	442.0cm	52	f0	3.19	0.1	3	0.06
17PC	442.0cm	52	f1	3.35	0.11	2	0.07
17PC	442.0cm	53	f0	3.79	0.09	3	0.05
17PC	442.0cm	53	f1	3.56	0.13	2	0.09
17PC	442.0cm	54	f0	2.72	0.05	3	0.03
17PC	442.0cm	54	f1	2.8	0.09	3	0.05
17PC	442.0cm	55	f0	3.12	0.04	3	0.02
17PC	442.0cm	55	f1	3.75	0.06	2	0.04
17PC	442.0cm	57	f0	3.64	0	3	0
17PC	442.0cm	57	f1	3.83	0.08	2	0.05
17PC	442.0cm	58	f0	3.2	0.04	3	0.02
17PC	442.0cm	58	f1	3.38	0.06	3	0.03
17PC	442.0cm	59	f0	3.2	0.08	3	0.04
17PC	442.0cm	59	f1	3.56	0.07	2	0.05
17PC	442.0cm	60	f0	3.53	0.11	3	0.06
17PC	442.0cm	60	f1	2.51	0.21	2	0.15
17PC	442.0cm	61	f0	3.03	0.04	3	0.02
17PC	442.0cm	61	f1	2.86	0.06	2	0.04
17PC	442.0cm	62	f0	3.12	0.05	3	0.03
17PC	442.0cm	62	f1	3.93	0.03	2	0.02
17PC	442.0cm	63	f0	3.23	0.11	3	0.07
17PC	442.0cm	63	f1	2.87	0.13	2	0.09
17PC	442.0cm	64	f0	3.66	0.17	3	0.1
17PC	442.0cm	64	f1	4.58	0.07	3	0.04
17PC	442.0cm	65	f0	2.78	0.16	3	0.09
17PC	442.0cm	65	f1	3.08	0.12	3	0.07
17PC	442.0cm	66	f0	2.65	0.08	2	0.06
17PC	442.0cm	66	f1	2.3	0.14	3	0.08
17PC	442.0cm	67	f0	3.57	0.12	3	0.07
17PC	442.0cm	67	f1	3.94	0.1	3	0.06
17PC	442.0cm	68	f0	2.91	0.02	3	0.01
17PC	442.0cm	68	f1	2.88	0.21	2	0.15
17PC	442.0cm	69	f0	3.73	0.16	3	0.09
17PC	442.0cm	69	f1	4.86	0.06	3	0.03
17PC	442.0cm	70	f0	4.36	0.19	3	0.11
17PC	442.0cm	70	f1	3.92	0.05	2	0.03
17PC	442.0cm	71	f0	3.73	0.14	3	0.08
17PC	442.0cm	71	f1	4.31	0.15	2	0.11
17PC	442.0cm	72	f0	3.49	0.08	3	0.04
17PC	442.0cm	72	f1	3.89	0.06	3	0.03
17PC	442.0cm	73	f0	3.02	0.1	3	0.06
17PC	442.0cm	73	f1	3.74	0.04	2	0.03
17PC	442.0cm	74	f0	2.72	0.02	3	0.01
17PC	442.0cm	74	f1	3.3	0.03	3	0.02
17PC	442.0cm	75	f0	2.82	0.06	3	0.03
17PC	442.0cm	75	f1	2.95	0.09	2	0.06
17PC	442.0cm	102	f0	2.21	0.13	3	0.08
17PC	442.0cm	102	f1	2.75	0.15	2	0.11
17PC	442.0cm	103	f0	3.62	0.06	3	0.03
17PC	442.0cm	103	f1	3.93	0.27	2	0.19
17PC	442.0cm	104	f0	4.53	0.02	3	0.01
17PC	442.0cm	104	f1	5.09	0.03	2	0.02
17PC	442.0cm	106	f0	2.99	0.05	3	0.03
17PC	442.0cm	106	f1	2.9	0.17	3	0.1
17PC	442.0cm	108	f0	2.74	0.01	2	0.01
17PC	442.0cm	108	f1	3.33	0.05	2	0.04
17PC	442.0cm	109	f0	3.33	0.23	3	0.13
17PC	442.0cm	109	f1	3.52	0.19	2	0.13
17PC	442.0cm	110	f0	3.84	0.06	3	0.03
17PC	442.0cm	110	f1	4.04	0.04	2	0.03
17PC	442.0cm	111	f0	3.58	0.08	3	0.04
17PC	442.0cm	111	f1	3.74	0.29	2	0.21
17PC	442.0cm	112	f0	3.09	0.2	3	0.12
17PC	442.0cm	112	f1	3.44	0.01	2	0.01
17PC	442.0cm	113	f0	3.69	0.1	3	0.06
17PC	442.0cm	113	f1	3.81	0.03	2	0.02
17PC	442.0cm	114	f0	2.29	0.12	3	0.07
17PC	442.0cm	114	f1	2.27	0.08	2	0.06
17PC	442.0cm	115	f0	3.33	0.17	3	0.1
17PC	442.0cm	115	f1	4.01	0.12	2	0.08
17PC	442.0cm	117	f0	3.04	0.03	3	0.02
17PC	442.0cm	117	f1	3.88	0.11	2	0.08
17PC	442.0cm	118	f0	2.38	0.08	3	0.05
17PC	442.0cm	118	f1	2.19	0	2	0
17PC	442.0cm	119	f0	3.64	0.18	3	0.11
17PC	442.0cm	119	f1	4	0.09	2	0.06
17PC	442.0cm	120	f0	3.05	0.17	3	0.1
17PC	442.0cm	120	f1	3.81	0.07	2	0.05
17PC	442.0cm	121	f0	3.09	0.07	3	0.04
17PC	442.0cm	121	f1	3.82	0.12	2	0.09
17PC	442.0cm	122	f0	2.32	0.01	3	0.01
17PC	442.0cm	122	f1	3.57	0.03	2	0.02
17PC	442.0cm	123	f0	2.95	0.04	4	0.02
17PC	442.0cm	123	f1	3.65	0.04	2	0.03
17PC	442.0cm	124	f0	4.11	0.08	3	0.05
17PC	442.0cm	124	f1	4.52	0.11	3	0.06
17PC	475.0cm	1	f0	2.96	0.07	6	0.03
17PC	475.0cm	1	f1	3.88	0.15	4	0.07
17PC	475.0cm	2	f0	3.6	0.19	3	0.11
17PC	475.0cm	2	f1	4.44	0.23	2	0.16
17PC	475.0cm	3	f0	3.21	0.06	3	0.03
17PC	475.0cm	3	f1	3.38	0	2	0
17PC	475.0cm	4	f0	4	0.12	3	0.07
17PC	475.0cm	4	f1	3.89	0.17	2	0.12
17PC	475.0cm	5	f0	4.56	0.07	3	0.04
17PC	475.0cm	5	f1	5.15	0.09	2	0.06
17PC	475.0cm	6	f0	3.99	0.1	4	0.05
17PC	475.0cm	6	f1	4.34	0.21	2	0.15
17PC	475.0cm	7	f0	2.91	0.11	4	0.06
17PC	475.0cm	7	f1	3.11	0.17	2	0.12
17PC	475.0cm	8	f0	3.5	0.04	2	0.03
17PC	475.0cm	8	f1	4.13	0.07	2	0.05
17PC	475.0cm	9	f0	3.91	0.06	3	0.03
17PC	475.0cm	9	f1	3.96	0.01	2	0.01
17PC	475.0cm	10	f0	3.55	0.04	3	0.02
17PC	475.0cm	10	f1	3.89	0.02	2	0.01
17PC	475.0cm	11	f0	3.58	0.02	3	0.01
17PC	475.0cm	11	f1	3.67	0.24	2	0.17
17PC	475.0cm	12	f0	3.32	0.12	3	0.07
17PC	475.0cm	12	f1	3.59	0.07	2	0.05
17PC	475.0cm	13	f0	4.23	0.12	3	0.07
17PC	475.0cm	13	f1	3.81	0.09	2	0.06
17PC	475.0cm	14	f0	3.91	0.16	3	0.09
17PC	475.0cm	14	f1	4.09	0.29	2	0.2
17PC	475.0cm	15	f0	2.87	0.05	3	0.03
17PC	475.0cm	15	f1	3.03	0.11	2	0.08
17PC	475.0cm	16	f0	4.26	0.05	3	0.03
17PC	475.0cm	16	f1	3.7	0.2	2	0.14
17PC	475.0cm	17	f0	3.61	0.06	3	0.04
17PC	475.0cm	17	f1	4.06	0.08	2	0.05
17PC	475.0cm	18	f0	5.22	0.23	3	0.13
17PC	475.0cm	18	f1	3.92	0.18	2	0.13
17PC	475.0cm	19	f0	3.23	0.06	3	0.04
17PC	475.0cm	19	f1	3.56	0.19	2	0.13
17PC	475.0cm	20	f0	3.6	0.06	3	0.03
17PC	475.0cm	20	f1	3.4	0.13	2	0.1
17PC	475.0cm	21	f0	5.03	0.13	3	0.07
17PC	475.0cm	21	f1	4.99	0.1	2	0.07
17PC	475.0cm	22	f0	3.49	0.12	3	0.07
17PC	475.0cm	22	f1	3.87	0.2	2	0.14
17PC	475.0cm	23	f0	4.49	0.1	3	0.06
17PC	475.0cm	23	f1	4.44	0.15	2	0.11
17PC	475.0cm	24	f0	3.18	0.05	3	0.03
17PC	475.0cm	24	f1	3.3	0.03	2	0.02
17PC	475.0cm	25	f0	4.42	0.08	3	0.04
17PC	475.0cm	25	f1	4.08	0	1	0
17PC	475.0cm	26	f0	4.22	0.06	3	0.04
17PC	475.0cm	26	f1	4.17	0.08	2	0.05
17PC	475.0cm	27	f0	4.27	0.07	3	0.04
17PC	475.0cm	27	f1	4.07	0.12	2	0.08
17PC	475.0cm	28	f0	4.53	0.06	3	0.04
17PC	475.0cm	28	f1	4.59	0.24	3	0.14
17PC	475.0cm	30	f0	4.13	0.37	3	0.21
17PC	475.0cm	30	f1	4.29	0.19	2	0.13
17PC	475.0cm	31	f0	3.57	0.16	3	0.09
17PC	475.0cm	31	f1	3.39	0.39	2	0.27
17PC	475.0cm	32	f0	3.4	0.19	3	0.11
17PC	475.0cm	32	f1	3.23	0.19	2	0.14
17PC	475.0cm	33	f0	2.92	0.11	3	0.07
17PC	475.0cm	33	f1	4.16	0.19	2	0.14
17PC	475.0cm	34	f0	4.3	0.07	3	0.04
17PC	475.0cm	34	f1	4.35	0.03	2	0.02
17PC	475.0cm	35	f0	4.1	0.02	3	0.01
17PC	475.0cm	35	f1	4.63	0.12	3	0.07
17PC	475.0cm	36	f0	3.41	0.18	3	0.1
17PC	475.0cm	36	f1	3.35	0.12	2	0.08
17PC	475.0cm	37	f0	3.56	0.1	3	0.06
17PC	475.0cm	37	f1	3.41	0.11	2	0.07
17PC	475.0cm	39	f0	2.88	0.02	3	0.01
17PC	475.0cm	39	f1	3.53	0.03	2	0.02
17PC	475.0cm	40	f0	3.54	0.12	3	0.07
17PC	475.0cm	40	f1	3.81	0.24	2	0.17
17PC	475.0cm	41	f0	2.96	0.13	3	0.07
17PC	475.0cm	41	f1	3.31	0.1	2	0.07
17PC	475.0cm	42	f0	3.41	0.04	3	0.02
17PC	475.0cm	42	f1	3.97	0.18	3	0.1
17PC	475.0cm	43	f0	3.25	0.22	3	0.13
17PC	475.0cm	43	f1	3.83	0.03	2	0.02
17PC	475.0cm	44	f0	2.9	0.05	3	0.03
17PC	475.0cm	44	f1	3.55	0.01	2	0.01
17PC	475.0cm	45	f0	4.6	0.06	3	0.03
17PC	475.0cm	45	f1	4.92	0.47	2	0.33
17PC	475.0cm	46	f0	3.6	0.18	3	0.11
17PC	475.0cm	46	f1	3.51	0.24	3	0.14
17PC	475.0cm	47	f0	3.02	0.14	3	0.08
17PC	475.0cm	47	f1	3.71	0.06	2	0.05
17PC	475.0cm	48	f0	3.71	0.03	3	0.02
17PC	475.0cm	48	f1	3.82	0.05	3	0.03
17PC	475.0cm	49	f0	3.13	0.17	3	0.1
17PC	475.0cm	49	f1	3.87	0.01	2	0.01
17PC	475.0cm	50	f0	4.38	0.09	3	0.05
17PC	475.0cm	50	f1	4.53	0.09	2	0.06
17PC	475.0cm	51	f0	3.88	0.06	3	0.04
17PC	475.0cm	51	f1	3.86	0.06	3	0.03
17PC	475.0cm	52	f0	4.06	0.09	3	0.05
17PC	475.0cm	52	f1	4.11	0.04	3	0.02
17PC	475.0cm	53	f0	3.87	0.11	3	0.06
17PC	475.0cm	53	f1	4.28	0.21	2	0.15
17PC	475.0cm	54	f0	4.42	0.08	3	0.05
17PC	475.0cm	54	f1	4.22	0.1	2	0.07
17PC	475.0cm	56	f0	3.24	0.26	3	0.15
17PC	475.0cm	56	f1	2.95	0.09	2	0.06
17PC	475.0cm	57	f0	4.76	0.06	3	0.04
17PC	475.0cm	57	f1	4.27	0.05	2	0.03
17PC	475.0cm	58	f0	4.49	0.05	3	0.03
17PC	475.0cm	58	f1	4.6	0.02	2	0.02
17PC	475.0cm	59	f0	3.16	0.04	3	0.03
17PC	475.0cm	59	f1	3.34	0.07	2	0.05
17PC	475.0cm	60	f0	3.09	0.05	3	0.03
17PC	475.0cm	60	f1	4.07	0.05	2	0.04
17PC	475.0cm	61	f0	3.73	0.07	3	0.04
17PC	475.0cm	61	f1	3.95	0.09	2	0.06
17PC	475.0cm	62	f0	3.09	0.02	3	0.01
17PC	475.0cm	62	f1	3.01	0.02	2	0.02
17PC	475.0cm	63	f0	3.42	0.26	4	0.13
17PC	475.0cm	63	f1	3.01	0.22	2	0.16
17PC	475.0cm	64	f0	3.62	0.09	3	0.05
17PC	475.0cm	64	f1	4.77	0.07	2	0.05
17PC	475.0cm	65	f0	3.4	0.1	3	0.06
17PC	475.0cm	65	f1	3.77	0.04	2	0.03
17PC	475.0cm	66	f0	3.84	0.07	3	0.04
17PC	475.0cm	66	f1	4.22	0.08	2	0.05
17PC	475.0cm	67	f0	2.5	0.08	3	0.05
17PC	475.0cm	67	f1	3.44	0.13	2	0.1
17PC	475.0cm	68	f0	3.64	0.03	3	0.01
17PC	475.0cm	68	f1	4.07	0.34	3	0.2
17PC	475.0cm	69	f0	2.7	0.08	3	0.04
17PC	475.0cm	69	f1	3.55	0	1	0
17PC	475.0cm	70	f0	3.89	0.25	3	0.15
17PC	475.0cm	70	f1	3.48	0.12	2	0.09
17PC	475.0cm	71	f0	2.98	0.05	3	0.03
17PC	475.0cm	71	f1	3.82	0.06	2	0.04
17PC	475.0cm	72	f0	3.39	0.01	3	0
17PC	475.0cm	72	f1	3.29	0.13	2	0.09
17PC	475.0cm	73	f0	1.97	0.14	3	0.08
17PC	475.0cm	73	f1	2.73	0.2	2	0.14
17PC	475.0cm	74	f0	2.9	0.16	3	0.09
17PC	475.0cm	74	f1	4.05	0.07	2	0.05
17PC	475.0cm	75	f0	2.67	0.04	3	0.03
17PC	475.0cm	75	f1	2.81	0.21	2	0.15
17PC	475.0cm	76	f0	2.6	0.04	3	0.02
17PC	475.0cm	76	f1	2.93	0.06	2	0.04
17PC	475.0cm	77	f0	4.03	0.17	3	0.1
17PC	475.0cm	77	f1	4.45	0.11	2	0.08
17PC	475.0cm	78	f0	3.62	0.03	3	0.02
17PC	475.0cm	78	f1	4.16	0.17	2	0.12
17PC	475.0cm	79	f0	2.91	0.16	3	0.09
17PC	475.0cm	79	f1	3.3	0.17	2	0.12
17PC	475.0cm	80	f0	3.4	0.1	3	0.06
17PC	475.0cm	80	f1	5.1	0.05	2	0.03
17PC	475.0cm	81	f0	4.08	0.04	3	0.03
17PC	475.0cm	81	f1	2.86	0.14	2	0.1
17PC	475.0cm	82	f0	3.56	0.02	3	0.01
17PC	475.0cm	82	f1	3.44	0.12	2	0.08
17PC	475.0cm	83	f0	3.87	0.13	3	0.08
17PC	475.0cm	83	f1	3.73	0.2	2	0.14
17PC	475.0cm	84	f0	3.83	0.27	3	0.16
17PC	475.0cm	84	f1	4.15	0.06	2	0.05
17PC	475.0cm	86	f0	3.56	0.03	3	0.02
17PC	475.0cm	86	f1	4.01	0.23	2	0.16
17PC	530.0cm	1	f0	4.57	0.4	3	0.23
17PC	530.0cm	1	f1	4.66	0.03	2	0.02
17PC	530.0cm	2	f0	3.44	0.29	3	0.17
17PC	530.0cm	2	f1	4.02	0.04	2	0.03
17PC	530.0cm	3	f0	3.24	0.1	3	0.06
17PC	530.0cm	3	f1	3.9	0.15	2	0.11
17PC	530.0cm	4	f0	3.52	0.04	3	0.03
17PC	530.0cm	4	f1	3.74	0.03	2	0.02
17PC	530.0cm	5	f0	4.15	0.15	3	0.09
17PC	530.0cm	5	f1	4.45	0.21	2	0.15
17PC	530.0cm	6	f0	3.83	0.33	3	0.19
17PC	530.0cm	6	f1	4.98	0.15	2	0.11
17PC	530.0cm	7	f0	2.59	0.05	3	0.03
17PC	530.0cm	7	f1	3.24	0.19	2	0.13
17PC	530.0cm	8	f0	3.16	0.16	3	0.09
17PC	530.0cm	8	f1	3.64	0.11	2	0.08
17PC	530.0cm	9	f0	4.42	0.57	3	0.33
17PC	530.0cm	9	f1	5.09	0.08	2	0.06
17PC	530.0cm	10	f0	3.29	0.1	3	0.06
17PC	530.0cm	10	f1	4.59	0.02	2	0.01
17PC	530.0cm	11	f0	2.9	0.01	3	0.01
17PC	530.0cm	11	f1	2.61	0.15	2	0.1
17PC	530.0cm	12	f0	2.7	0.06	3	0.04
17PC	530.0cm	12	f1	3.32	0.14	2	0.1
17PC	530.0cm	13	f0	2.95	0.05	3	0.03
17PC	530.0cm	13	f1	3.37	0.17	2	0.12
17PC	530.0cm	14	f0	2.43	0.14	3	0.08
17PC	530.0cm	14	f1	1.79	0.06	2	0.04
17PC	530.0cm	15	f0	3.29	0.01	3	0.01
17PC	530.0cm	15	f1	3.52	0.12	2	0.08
17PC	530.0cm	16	f0	3.08	0.19	3	0.11
17PC	530.0cm	16	f1	2.58	0.11	2	0.08
17PC	530.0cm	17	f0	3.62	0.01	3	0.01
17PC	530.0cm	17	f1	2.96	0.09	2	0.06
17PC	530.0cm	18	f0	2.67	0.02	3	0.01
17PC	530.0cm	18	f1	2.85	0.07	2	0.05
17PC	530.0cm	19	f0	3.11	0.04	3	0.02
17PC	530.0cm	19	f1	3.13	0.2	2	0.14
17PC	530.0cm	20	f0	2.64	0.08	3	0.04
17PC	530.0cm	20	f1	2.79	0	2	0
17PC	530.0cm	21	f0	3.88	0.21	3	0.12
17PC	530.0cm	21	f1	3.53	0.14	2	0.1
17PC	530.0cm	22	f0	3.7	0.01	3	0
17PC	530.0cm	22	f1	3.12	0	2	0
17PC	530.0cm	23	f0	3.3	0.09	3	0.05
17PC	530.0cm	23	f1	3.78	0.03	2	0.02
17PC	530.0cm	24	f0	3.46	0.13	3	0.07
17PC	530.0cm	24	f1	3.2	0.02	2	0.02
17PC	530.0cm	25	f0	3.44	0.11	3	0.06
17PC	530.0cm	25	f1	3.61	0.2	2	0.14
17PC	530.0cm	26	f0	3.71	0.25	3	0.14
17PC	530.0cm	26	f1	3.89	0.08	2	0.05
17PC	530.0cm	27	f0	3.94	0.09	3	0.05
[truncated: 585 more rows]

## Sheet: ICP-OES Data
Rustic et al. 2020 Relationship between individual chamber and whole shell Mg/Ca ratios in Trilobatus sacculifer and implications for individual foraminifera palaeoceanographic reconstructions
ICP-OES Data
Core - Core ID
depth (cm) depth, in cm, for sample interval
ForamIndexID - Indexed ID for individually analyzed foraminifera
OES Mg/Ca - Mg/Ca from ICP-OES analysis
Analytical uncertainty - long-term analytical uncertainty
Core	Depth (cm)	ForamIndexID	OES Mg/Ca (mmol/mol)	Analytical Uncertainty (combined, all analyses)
14MC1	4.5cm	4	3.68	0.04
14MC1	4.5cm	11	4.21	0.04
14MC1	4.5cm	56	3.04	0.04
14MC1	4.5cm	57	3.57	0.04
14MC1	4.5cm	61	3.08	0.04
14MC1	4.5cm	63	3.19	0.04
14MC1	4.5cm	65	3.5	0.04
14MC1	4.5cm	68	3.7	0.04
14MC1	4.5cm	93	3.17	0.04
14MC1	4.5cm	99	3.73	0.04
14MC1	4.5cm	104	2.63	0.04
14MC1	4.5cm	105	2.78	0.04
14MC1	4.5cm	123	3.03	0.04
14MC1	4.5cm	130	3.02	0.04
14MC1	4.5cm	135	5.01	0.04
14MC1	4.5cm	136	2.89	0.04
14MC1	4.5cm	138	4.34	0.04
14MC1	4.5cm	140	3.48	0.04
14MC1	4.5cm	141	3.7	0.04
14MC1	4.5cm	143	3.2	0.04
14MC1	4.5cm	147	4.14	0.04
14MC1	4.5cm	148	4.26	0.04
14MC1	4.5cm	149	3.3	0.04
14MC1	4.5cm	152	4.14	0.04
14MC1	4.5cm	153	3.26	0.04
14MC1	4.5cm	155	3.51	0.04
14MC1	4.5cm	158	3.13	0.04
14MC1	4.5cm	160	3.15	0.04
14MC1	4.5cm	161	4.35	0.04
14MC1	4.5cm	162	3.59	0.04
14MC1	4.5cm	164	3.88	0.04
14MC1	4.5cm	170	3.94	0.04
